# Supplementary material for: 3-Amino­benzoic acid–4-nitro­benzoic acid (1/1)
Source: Acta Crystallogr Sect E Struct Rep Online. 2008 Nov 13;64(Pt 12):o2333. doi: 10.1107/S1600536808037112 (PMC2960102; doi:10.1107/S1600536808037112)
Supplement: Supplementary file 2 [file e-64-o2333-Isup2.hkl]

#
# h,k,l, Fc-squared, Fo-squared, sigma(Fo-squared) and status flag
#
data_I
_shelx_title ' pnba_0m in C2/c (100K)'
_shelx_refln_list_code          4
_shelx_F_calc_maximum      477.14
_exptl_crystal_F_000      1264.00
_reflns_d_resolution_high  0.7099
 
loop_
 _symmetry_equiv_pos_as_xyz
 'x, y, z'
 '-x, y, -z+1/2'
 'x+1/2, y+1/2, z'
 '-x+1/2, y+1/2, -z+1/2'
 '-x, -y, -z'
 'x, -y, z-1/2'
 '-x+1/2, -y+1/2, -z'
 'x+1/2, -y+1/2, z-1/2'
 
_cell_length_a    25.3707
_cell_length_b     4.9875
_cell_length_c    21.7276
_cell_angle_alpha  90.000
_cell_angle_beta  109.230
_cell_angle_gamma  90.000
 
_shelx_F_squared_multiplier     1.000
 
loop_
 _refln_index_h
 _refln_index_k
 _refln_index_l
 _refln_F_squared_calc
 _refln_F_squared_meas
 _refln_F_squared_sigma
 _refln_observed_status
   4   0   0     3701.39     3424.68     37.67 o
   6   0   0     3147.12     2644.09     44.35 o
   8   0   0     3795.57     3409.80     47.76 o
  10   0   0    11470.81    11573.32    116.53 o
  12   0   0    18026.28    16901.44    164.48 o
  14   0   0      236.24      364.31     24.86 o
  16   0   0      474.80      388.54     29.11 o
  18   0   0     2597.45     2816.64     64.53 o
  20   0   0        0.67       35.23     44.26 o
  22   0   0       65.69      105.66     48.28 o
  24   0   0       96.08      111.60     51.80 o
  26   0   0       20.66      -46.80     46.80 o
  28   0   0       43.36       82.53     55.24 o
  30   0   0      197.43      240.40    112.82 o
  32   0   0      182.76      448.39    104.35 o
   1   1   0      146.73      219.91     25.07 o
   3   1   0     2038.73     2042.49     29.21 o
   5   1   0     1706.47     1848.38     28.40 o
   7   1   0     1826.06     1739.01     47.92 o
   9   1   0    18866.14    20617.01    149.62 o
  11   1   0     5745.98     5977.38     51.05 o
  13   1   0     1080.45     1150.96     24.75 o
  15   1   0      589.34      628.02     21.48 o
  17   1   0        0.60      -10.24     19.84 o
  19   1   0      593.43      632.47     35.33 o
  21   1   0      114.46      122.81     29.67 o
  23   1   0      198.46      211.62     42.58 o
  25   1   0       49.16       55.99     38.83 o
  27   1   0       14.57       37.17     40.00 o
  29   1   0      553.60      607.41     67.11 o
  31   1   0      101.72       34.21     60.88 o
  33   1   0        8.84       40.24    107.50 o
   0   2   0    50275.20    60056.04   1393.20 o
   2   2   0        8.61       90.52     21.86 o
   4   2   0     8413.60     9970.81    116.30 o
   6   2   0      393.95      410.40     27.59 o
   8   2   0      157.39      170.24     14.34 o
  10   2   0    22488.45    24126.66    196.52 o
  12   2   0     6556.89     6642.34     69.04 o
  14   2   0       10.27        4.57     21.34 o
  16   2   0      600.44      587.98     37.70 o
  18   2   0        1.61       17.04     26.74 o
  20   2   0       38.22       28.10     26.64 o
  22   2   0       29.00      -27.57     27.57 o
  24   2   0     1127.87     1131.22    105.55 o
  26   2   0        2.82       10.02     48.47 o
  28   2   0      101.90      134.70     62.23 o
  30   2   0        4.00      103.47     93.48 o
  32   2   0       27.23      -35.48    102.90 o
   1   3   0     5274.86     6542.20    137.90 o
   3   3   0     4749.04     5520.89     82.03 o
   5   3   0       52.05       32.60     18.43 o
   7   3   0      204.23      206.19     25.18 o
   9   3   0       97.49      103.53     26.23 o
  11   3   0     1372.75     1425.35     56.53 o
  13   3   0        0.05      -13.82     31.57 o
  15   3   0     1610.04     1747.92     98.32 o
  17   3   0        1.64       40.37     39.19 o
  19   3   0      162.03       92.95     45.45 o
  21   3   0      178.22       59.92     42.64 o
  23   3   0      509.18      519.51    110.04 o
  25   3   0        0.50      -23.87     68.31 o
  27   3   0       13.02       95.06     81.53 o
  29   3   0       13.92       81.41    137.22 o
   0   4   0     1222.17     1375.68    101.11 o
   2   4   0        0.10      -51.52     59.07 o
   4   4   0      700.38      894.00     86.40 o
   6   4   0      236.11      247.28     30.61 o
   8   4   0        1.76      -12.29     28.19 o
  10   4   0       11.54       24.82     34.73 o
  12   4   0       19.37      -13.16     57.99 o
  14   4   0      686.92      584.06     67.21 o
  16   4   0      331.63      281.99     76.21 o
  18   4   0      215.82      133.11     68.95 o
  20   4   0        6.10       42.16    131.30 o
  22   4   0      166.89       30.95     72.29 o
  24   4   0      129.11       94.40     83.15 o
  26   4   0      225.16      284.94     98.84 o
   1   5   0      334.23      288.55     69.94 o
   3   5   0       35.80      -25.77     47.44 o
   5   5   0       13.53      -43.58     43.58 o
   7   5   0       91.57       10.95     31.70 o
   9   5   0      326.00      339.43     48.17 o
  11   5   0      197.54      236.37     58.69 o
  13   5   0        2.07      -32.32     64.02 o
  15   5   0       60.04       63.37     61.85 o
  17   5   0       33.72       14.96     60.76 o
  19   5   0      390.32      333.07    133.23 o
  21   5   0       21.34      -49.28    170.07 o
  23   5   0      730.55      862.45    213.56 o
   0   6   0        1.45      -75.27     75.27 o
   2   6   0        1.61      -55.63     55.63 o
   4   6   0      146.32      138.83     64.31 o
   6   6   0     1571.83     1674.69    151.84 o
   8   6   0      102.08      202.93    167.17 o
  10   6   0      120.58      122.97    167.17 o
  12   6   0      116.34      102.20     58.72 o
  14   6   0      205.28      222.50    194.47 o
  16   6   0        4.25        8.21    177.08 o
   1   7   0        0.14      -96.55     96.55 o
 -33   1   1       58.71      162.12    158.06 o
 -31   1   1      260.09      272.23     73.92 o
 -29   1   1       25.59       73.50     39.19 o
 -27   1   1      109.59      186.71     45.44 o
 -25   1   1      270.08      280.23     46.76 o
 -23   1   1       79.22       97.10     38.85 o
 -21   1   1     2800.27     2797.11     68.27 o
 -19   1   1      649.98      606.28     31.57 o
 -17   1   1      721.27      725.23     32.08 o
 -15   1   1      386.09      360.73     18.04 o
 -13   1   1     5966.80     6132.88     54.84 o
 -11   1   1     2771.60     2895.48     33.09 o
  -9   1   1     9137.88     8701.16     72.64 o
  -7   1   1    29554.57    28794.33    208.02 o
  -5   1   1    44172.38    49325.21    531.56 o
  -3   1   1      627.04      668.42     27.90 o
  -1   1   1      153.26      261.93     16.31 o
   1   1   1     1172.65     1208.57     33.41 o
   3   1   1     5055.79     4812.32     50.20 o
   5   1   1   227662.72   228983.42   1790.23 o
   7   1   1     1458.17     1622.90     32.19 o
   9   1   1    16140.36    16687.43    119.19 o
  11   1   1     7730.22     7879.47     62.64 o
  13   1   1     1836.84     1735.44     29.52 o
  15   1   1     1521.34     1430.18     30.14 o
  17   1   1      553.55      549.90     28.56 o
  19   1   1     1908.38     1767.77     55.43 o
  21   1   1     4237.54     4157.22     81.32 o
  23   1   1      145.87      192.48     42.87 o
  25   1   1        0.12       26.36     38.45 o
  27   1   1       57.69       14.45     56.28 o
  29   1   1      796.69      983.43     75.76 o
  31   1   1      132.68      303.64     78.07 o
 -32   2   1      211.52      408.23    122.93 o
 -30   2   1        3.93       96.67     61.50 o
 -28   2   1       48.56      108.28     56.56 o
 -26   2   1       24.60       66.95     62.97 o
 -24   2   1      836.78      732.92     54.52 o
 -22   2   1      166.81      118.58     34.62 o
 -20   2   1      132.52      130.89     35.70 o
 -18   2   1      178.38      111.46     29.56 o
 -16   2   1     1471.49     1385.10     49.19 o
 -14   2   1      769.84      795.20     28.16 o
 -12   2   1     2004.41     2031.52     39.12 o
 -10   2   1    10945.52    12330.42    111.91 o
  -8   2   1      824.60      884.22     31.44 o
  -6   2   1     9545.04    10915.51    125.22 o
  -4   2   1    11001.14    13873.55    159.67 o
  -2   2   1      146.45      203.82     30.43 o
   0   2   1     1248.38     1284.10     96.54 o
   2   2   1     6044.10     6619.93     98.14 o
   4   2   1     2739.75     3039.93     65.20 o
   6   2   1      392.45      478.06     19.86 o
   8   2   1     5394.84     5909.38     62.49 o
  10   2   1     6855.90     7511.80    133.50 o
  12   2   1      262.58      267.52     19.23 o
  14   2   1      176.63      165.71     20.82 o
  16   2   1      165.14      122.94     27.00 o
  18   2   1      225.86      242.97     32.02 o
  20   2   1       71.88       97.31     31.89 o
  22   2   1      682.12      661.93     72.01 o
  24   2   1      203.90      166.53     57.36 o
  26   2   1      454.66      392.18     71.53 o
  28   2   1      280.65      336.41     70.97 o
  30   2   1      229.47      343.22    180.06 o
 -29   3   1       50.63      283.38    154.85 o
 -27   3   1      575.55      513.18    102.06 o
 -25   3   1      211.38      288.51     84.96 o
 -23   3   1       50.63       69.58     68.61 o
 -21   3   1      131.51      157.20     46.81 o
 -19   3   1      233.05      322.75     51.91 o
 -17   3   1      115.79      266.45     60.70 o
 -15   3   1      630.68      693.56     69.92 o
 -13   3   1      434.92      537.13     51.90 o
 -11   3   1       86.41      128.46     44.28 o
  -9   3   1     1150.70     1207.56     45.45 o
  -7   3   1      827.12      864.92     38.91 o
  -5   3   1      136.36      176.01     23.06 o
  -3   3   1     2700.48     3354.14     58.98 o
  -1   3   1     2011.23     2528.50    139.65 o
   1   3   1       46.27      100.68     32.51 o
   3   3   1      167.69      236.75     21.63 o
   5   3   1     5854.79     6329.32     91.79 o
   7   3   1        0.07        4.29     19.39 o
   9   3   1     1714.11     1888.94     54.27 o
  11   3   1        0.20       15.79     19.16 o
  13   3   1       19.58       28.47     24.63 o
  15   3   1     6827.60     6856.64    160.15 o
  17   3   1      554.33      589.85     78.44 o
  19   3   1      620.25      490.76     55.04 o
  21   3   1      725.80      708.07    136.60 o
  23   3   1       10.30      -15.43     41.23 o
  25   3   1       75.05       47.09     49.13 o
  27   3   1        9.45      203.65    153.89 o
  29   3   1       86.38      188.92    154.13 o
 -26   4   1      114.35      186.49     95.47 o
 -24   4   1      110.21       83.72     76.64 o
 -22   4   1      137.73      209.29     77.35 o
 -20   4   1       38.77       71.06     65.02 o
 -18   4   1      175.67      260.75     73.28 o
 -16   4   1      956.69      960.42     75.93 o
 -14   4   1     1184.38     1077.83     72.01 o
 -12   4   1      120.07       53.33     38.20 o
 -10   4   1       82.38      102.88     37.45 o
  -8   4   1       12.99       -9.14     29.67 o
  -6   4   1      996.09     1103.92     45.75 o
  -4   4   1       11.43        3.53     44.15 o
  -2   4   1        5.43       35.28     43.50 o
   0   4   1        5.72       -3.88     41.10 o
   2   4   1     2446.57     2620.26    105.58 o
   4   4   1      250.54      282.21     39.19 o
   6   4   1     1433.68     1550.34     55.94 o
   8   4   1        3.35        5.34     29.80 o
  10   4   1      403.12      407.44     64.48 o
  12   4   1      162.94      145.33     41.62 o
  14   4   1      197.96      330.16     69.36 o
  16   4   1       21.08      -26.86    107.99 o
  18   4   1       85.00       53.10     64.15 o
  20   4   1      203.90      136.89     69.69 o
  22   4   1      433.75      363.19     90.92 o
  24   4   1       39.34      123.04     87.14 o
  26   4   1       12.92      -50.95     82.97 o
 -23   5   1      347.80      256.80    191.57 o
 -21   5   1       23.87      -42.23     75.35 o
 -19   5   1      860.96      783.89    103.26 o
 -17   5   1        1.37       30.58     62.13 o
 -15   5   1      115.35       85.39     63.23 o
 -13   5   1      264.84      244.99    135.29 o
 -11   5   1       11.91      -11.76     39.19 o
  -9   5   1      510.06      481.80     95.97 o
  -7   5   1      134.61      -23.55     68.30 o
  -5   5   1      105.27       33.55     49.38 o
  -3   5   1      408.92      437.12     62.01 o
  -1   5   1     1513.07     1836.89    121.69 o
   1   5   1      984.73     1097.43     75.76 o
   3   5   1      219.07      236.28     54.85 o
   5   5   1      168.47       83.53     49.37 o
   7   5   1        9.42      -35.15     44.03 o
   9   5   1      457.00      360.05     53.44 o
  11   5   1        2.97      -12.57     52.26 o
  13   5   1        1.48      -34.05     50.69 o
  15   5   1        0.34       -0.82     79.12 o
  17   5   1        0.69      -55.77     61.64 o
  19   5   1       25.25      212.06    139.27 o
  21   5   1      157.93      191.09    181.67 o
  23   5   1      275.82       35.03    174.66 o
 -16   6   1       33.97      164.03    181.91 o
 -14   6   1      367.73      276.02     70.70 o
 -12   6   1        4.90      -28.64     84.07 o
 -10   6   1      160.80      -55.81    156.06 o
  -8   6   1       41.40     -117.65    152.20 o
  -6   6   1     1388.97     1466.13    107.35 o
  -4   6   1       32.27      -53.17     53.17 o
  -2   6   1        8.24      -38.74     55.65 o
   0   6   1        1.69      -44.51     56.64 o
   2   6   1       49.40      -55.44     55.44 o
   4   6   1      231.39      309.54    136.61 o
   6   6   1      158.48       73.95     97.96 o
   8   6   1       12.04      -94.22    149.78 o
  10   6   1      508.78      461.42    198.10 o
  12   6   1        0.42      -25.61     52.48 o
  14   6   1        1.42       11.84    186.26 o
  16   6   1        0.02      -95.42    175.63 o
  -1   7   1      118.28     -100.87    155.10 o
   1   7   1      138.30      -59.10    104.28 o
 -34   0   2       84.14      161.65     85.88 o
 -32   0   2       79.09       81.24     84.57 o
 -30   0   2       34.04       81.37     86.60 o
 -28   0   2       71.46       53.51     52.23 o
 -26   0   2        6.42       78.97     73.45 o
 -24   0   2       42.82       11.47     45.53 o
 -22   0   2      818.06      837.99     70.90 o
 -20   0   2      925.81      851.50     49.92 o
 -18   0   2      372.42      410.45     30.68 o
 -16   0   2    19196.23    19205.19    191.24 o
 -14   0   2     7039.74     7057.43     87.36 o
 -12   0   2      326.08      304.91     21.35 o
 -10   0   2     7548.29     6540.31     75.27 o
  -8   0   2     8637.22     7461.22     75.27 o
  -6   0   2      709.73      663.22     20.54 o
  -4   0   2      786.62      861.89     23.09 o
  -2   0   2      126.87       23.12     24.02 o
   2   0   2      628.50      597.47     17.80 o
   4   0   2     1161.31     1285.06     27.44 o
   6   0   2     5164.48     4888.37     61.92 o
   8   0   2     6951.49     6088.55     75.56 o
  10   0   2     6675.91     5777.78     76.75 o
  12   0   2     1940.50     1693.29     43.39 o
  14   0   2    38654.63    39344.10    380.57 o
  16   0   2    12251.54    11977.74    154.05 o
  18   0   2     2219.35     2111.39     65.93 o
  20   0   2       36.73       35.04     43.68 o
  22   0   2        7.27        9.40     91.97 o
  24   0   2       97.76       23.69     49.27 o
  26   0   2     1973.56     2180.57    108.83 o
  28   0   2       79.64       79.58     58.03 o
  30   0   2        1.50      118.13    166.69 o
  32   0   2       23.01      177.80    169.11 o
 -33   1   2      307.31      470.11    116.87 o
 -31   1   2        4.37      113.63     46.02 o
 -29   1   2      236.17      268.65     48.39 o
 -27   1   2      321.29      391.93     50.07 o
 -25   1   2        0.03      -20.53     36.04 o
 -23   1   2      157.63      153.77     35.42 o
 -21   1   2        1.54      -14.98     26.00 o
 -19   1   2       29.99        1.21     22.01 o
 -17   1   2       52.24       40.22     19.80 o
 -15   1   2        0.06      -11.98     11.98 o
 -13   1   2      373.64      381.29     18.26 o
 -11   1   2      124.93      110.64     12.25 o
  -9   1   2     4084.60     4171.30     48.56 o
  -7   1   2      496.16      560.24     21.24 o
  -5   1   2    22518.70    24682.55    351.69 o
  -3   1   2       44.27       99.67      9.80 o
  -1   1   2     1949.95     2173.96    112.70 o
   1   1   2     8528.96     9038.59    142.19 o
   3   1   2     3415.11     3090.75     42.73 o
   5   1   2   101836.97   107788.05    764.77 o
   7   1   2     1077.80     1007.80     22.84 o
   9   1   2     1607.86     1844.62     31.28 o
  11   1   2        0.48        1.13     10.83 o
  13   1   2     1419.88     1483.13     28.27 o
  15   1   2      669.50      746.63     27.42 o
  17   1   2      646.84      659.49     39.63 o
  19   1   2      218.93      168.54     30.47 o
  21   1   2       41.40       56.31     27.56 o
  23   1   2      574.34      512.74     50.13 o
  25   1   2        2.51      -14.67     44.66 o
  27   1   2      310.07      268.46     64.77 o
  29   1   2      156.96      210.40     58.92 o
  31   1   2       49.26      187.33     71.20 o
 -32   2   2       80.13      244.74    116.14 o
 -30   2   2       16.38      -33.00    113.79 o
 -28   2   2      116.18      143.77    103.76 o
 -26   2   2      903.16     1036.27     78.88 o
 -24   2   2      996.82      972.51    101.79 o
 -22   2   2      308.21      291.53     40.74 o
 -20   2   2       15.71       -2.30     24.84 o
 -18   2   2        4.08      -14.00     24.87 o
 -16   2   2     3717.52     3474.90     71.93 o
 -14   2   2      229.70      186.67     22.01 o
 -12   2   2      167.51      145.16     18.52 o
 -10   2   2     3233.29     3122.04     50.30 o
  -8   2   2     6017.87     6709.65     76.79 o
  -6   2   2     7542.65     9392.26    104.20 o
  -4   2   2    29254.39    34039.36    369.02 o
  -2   2   2     2011.46     2018.73     39.40 o
   0   2   2      509.67      607.35     22.94 o
   2   2   2      950.01     1161.14     36.32 o
   4   2   2     3920.58     4894.60     63.97 o
   6   2   2     2186.55     2728.05     42.08 o
   8   2   2     2900.53     2879.19     41.32 o
  10   2   2    10542.13    10990.25    114.79 o
  12   2   2       27.17        4.53     15.16 o
  14   2   2      286.92      296.81     25.80 o
  16   2   2      782.43      809.87     41.95 o
  18   2   2        1.90      -15.71     24.23 o
  20   2   2      326.93      268.28     47.11 o
  22   2   2        0.71      -21.51     37.60 o
  24   2   2      107.34       25.36     52.35 o
  26   2   2     1945.64     1723.50    196.66 o
  28   2   2       57.66       89.77     78.33 o
  30   2   2        1.05      126.97    109.65 o
 -31   3   2       45.90      171.52    155.58 o
 -29   3   2        0.09        8.21    139.63 o
 -27   3   2       19.61      147.74     80.45 o
 -25   3   2      169.67      188.56     78.85 o
 -23   3   2      382.71      547.44    109.15 o
 -21   3   2      171.74      162.09     49.08 o
 -19   3   2      893.81      640.07     63.35 o
 -17   3   2     1198.82     1039.68     81.62 o
 -15   3   2       20.84       53.29     26.43 o
 -13   3   2      113.48       96.26     29.78 o
 -11   3   2      533.03      570.67     54.41 o
  -9   3   2      522.48      541.08     43.15 o
  -7   3   2        3.35       -9.90     17.04 o
  -5   3   2      142.21      162.97     21.51 o
  -3   3   2       37.12      103.35     17.32 o
  -1   3   2     1551.32     1662.33     69.53 o
   1   3   2     1248.14     1461.86     66.39 o
   3   3   2     1213.38     1371.31     53.01 o
   5   3   2     3281.42     3693.78     66.95 o
   7   3   2     1816.94     1790.44     49.92 o
   9   3   2      138.38      156.98     27.33 o
  11   3   2      105.64      114.60     25.51 o
  13   3   2      520.34      577.89     39.40 o
  15   3   2     7647.16     7709.86    161.41 o
  17   3   2     2974.98     2624.23     94.71 o
  19   3   2        5.09      -20.81     43.74 o
  21   3   2      110.89       29.72     41.96 o
  23   3   2       23.29       31.29     42.05 o
  25   3   2       45.68      106.79     50.31 o
  27   3   2      240.37      172.49     72.17 o
  29   3   2        6.20       44.93    142.29 o
 -28   4   2     2219.20     2590.48    282.65 o
 -26   4   2      140.27       55.86     81.91 o
 -24   4   2      168.36      260.20    104.73 o
 -22   4   2      142.12      176.29     75.92 o
 -20   4   2      393.49      353.38     81.98 o
 -18   4   2      490.89      407.10     59.79 o
 -16   4   2      524.48      445.23     57.64 o
 -14   4   2      692.03      796.71     65.09 o
 -12   4   2       41.65       57.93     57.75 o
 -10   4   2       22.85       23.77     58.00 o
  -8   4   2       72.23      122.97     35.94 o
  -6   4   2     1087.59     1174.27     44.18 o
  -4   4   2     1745.82     1810.29     89.82 o
  -2   4   2       33.18       57.46     44.82 o
   0   4   2      408.39      448.15     53.59 o
   2   4   2     3868.35     4230.23    103.40 o
   4   4   2     1345.89     1464.69     43.83 o
   6   4   2     2776.28     3184.84     85.58 o
   8   4   2      189.24      207.52     37.77 o
  10   4   2      203.63      217.06     61.54 o
  12   4   2        1.79       11.88     49.66 o
  14   4   2      255.05      106.58     64.90 o
  16   4   2        0.03       25.05     58.79 o
  18   4   2      130.48       32.86     68.20 o
  20   4   2     1052.98      811.37    104.34 o
  22   4   2       48.81      -52.67     92.89 o
  24   4   2        0.28      -51.29     84.31 o
  26   4   2       33.71      184.81    167.17 o
 -23   5   2       49.53      142.05    181.67 o
 -21   5   2      136.04      132.40    132.39 o
 -19   5   2        0.57       26.08    164.64 o
 -17   5   2      104.66       61.30     90.59 o
 -15   5   2      150.17       21.62     53.70 o
 -13   5   2      164.33      152.53     48.83 o
 -11   5   2     1004.55      864.57     67.05 o
  -9   5   2      477.06      472.55     51.87 o
  -7   5   2       36.06      100.02     66.39 o
  -5   5   2      267.00      280.12     79.46 o
  -3   5   2      226.99      202.33     54.91 o
  -1   5   2     4849.42     4938.81    128.68 o
   1   5   2      540.95      621.65     64.78 o
   3   5   2       13.60      -46.12     46.12 o
   5   5   2       95.98       92.27     53.90 o
   7   5   2       73.94       37.65     51.77 o
   9   5   2      165.56      142.67     51.16 o
  11   5   2      562.72      597.68     74.22 o
  13   5   2        7.47       48.11     56.52 o
  15   5   2        6.87       30.94     63.42 o
  17   5   2      322.13      165.18     77.22 o
  19   5   2       35.02      -13.97    104.12 o
  21   5   2       20.99     -150.75    150.75 o
 -18   6   2      404.36      362.86    192.78 o
 -16   6   2        1.17      156.30    184.57 o
 -14   6   2       99.68      161.25     68.01 o
 -12   6   2        6.25       20.51     50.03 o
 -10   6   2      304.85      485.82    175.87 o
  -8   6   2       23.88        0.34     64.42 o
  -6   6   2     1053.94      926.45     94.10 o
  -4   6   2      719.16      776.23     80.27 o
  -2   6   2      395.89      388.86     70.25 o
   0   6   2      263.00      203.95     65.11 o
   2   6   2       51.43      -81.12     81.12 o
   4   6   2        0.00      -83.35     85.98 o
   6   6   2       47.47     -128.76    128.76 o
   8   6   2      443.07      360.25    117.53 o
  10   6   2      238.47      164.03    178.53 o
  12   6   2       70.86       25.43     54.55 o
  14   6   2      499.61       24.40    198.34 o
  16   6   2      140.82      162.58    193.02 o
  -1   7   2      330.41      182.31    111.72 o
 -33   1   3       71.86      222.91     68.51 o
 -31   1   3     1226.25     1360.55     83.04 o
 -29   1   3      152.38      197.68     44.98 o
 -27   1   3      130.64      161.07     42.98 o
 -25   1   3        2.91        4.25     35.04 o
 -23   1   3      270.00      255.74     37.39 o
 -21   1   3      260.06      168.04     35.67 o
 -19   1   3      338.40      336.94     27.33 o
 -17   1   3     1656.59     1455.01     38.05 o
 -15   1   3       81.67       45.22     13.73 o
 -13   1   3        2.49      -10.69     10.69 o
 -11   1   3    10428.25    10187.60     76.30 o
  -9   1   3     2594.94     2766.98     38.32 o
  -7   1   3     8176.73     8189.68     71.83 o
  -5   1   3    38729.23    39309.93    463.98 o
  -3   1   3     5248.06     5135.80     92.57 o
  -1   1   3      556.66      674.48     50.08 o
   1   1   3      496.09      627.60     69.17 o
   3   1   3     3122.76     3402.54     44.62 o
   5   1   3    51153.39    54723.21    397.19 o
   7   1   3        4.29      -11.21     11.21 o
   9   1   3      726.01      727.97     19.89 o
  11   1   3     1941.32     2011.12     31.57 o
  13   1   3     2522.03     2350.41     37.79 o
  15   1   3      232.33      210.92     23.47 o
  17   1   3     1703.95     1656.28     44.47 o
  19   1   3     1031.14     1030.70     45.97 o
  21   1   3     1601.39     1633.64     66.12 o
  23   1   3      108.07       58.66     45.24 o
  25   1   3        9.89       38.25     45.52 o
  27   1   3      228.22      350.78     60.02 o
  29   1   3       20.75       81.92     58.69 o
  31   1   3      160.93      273.12    147.45 o
 -32   2   3      120.21      257.09    116.73 o
 -30   2   3        0.14      -94.39     94.39 o
 -28   2   3      293.59      348.65     67.40 o
 -26   2   3       84.87       72.23     52.42 o
 -24   2   3      111.18       73.54     60.36 o
 -22   2   3        1.61       76.61     47.74 o
 -20   2   3        8.14      -30.75     30.75 o
 -18   2   3     1304.17     1365.34     59.31 o
 -16   2   3      210.20      229.07     34.85 o
 -14   2   3       33.78        8.05     18.12 o
 -12   2   3      652.58      743.96     28.85 o
 -10   2   3      751.91      790.06     27.86 o
  -8   2   3     5197.00     6052.20     71.34 o
  -6   2   3     3565.60     3979.69     57.89 o
  -4   2   3      134.92      239.26     20.13 o
  -2   2   3     5420.69     5613.85     74.70 o
   0   2   3     1725.46     2112.46     35.08 o
   2   2   3        6.32      -14.29     14.29 o
   4   2   3       25.59       10.68     11.95 o
   6   2   3      892.58     1012.64     30.11 o
   8   2   3      500.34      489.97     20.73 o
  10   2   3    33052.21    34742.76    306.73 o
  12   2   3        2.71       15.94     19.30 o
  14   2   3        3.50       12.60     26.51 o
  16   2   3      592.89      544.07     37.87 o
  18   2   3      323.30      282.57     38.40 o
  20   2   3      193.07      146.01     43.92 o
  22   2   3      676.96      675.67     64.08 o
  24   2   3      877.31      627.98     74.72 o
  26   2   3       14.44      106.68     55.96 o
  28   2   3       58.19      -56.21     56.21 o
  30   2   3       30.97       60.70    185.29 o
 -31   3   3      273.47      260.91    165.48 o
 -29   3   3       46.48      187.95    153.65 o
 -27   3   3      172.29       15.68     77.05 o
 -25   3   3      118.94      221.55     79.86 o
 -23   3   3      345.46      351.65     58.68 o
 -21   3   3      791.70      798.87     69.65 o
 -19   3   3     1912.03     1764.06     87.63 o
 -17   3   3       12.21      110.24     50.37 o
 -15   3   3      170.80      211.86     38.67 o
 -13   3   3      365.26      371.16     47.80 o
 -11   3   3     2992.02     2924.02     62.73 o
  -9   3   3     2921.53     3281.67     65.94 o
  -7   3   3        6.51       11.94     20.59 o
  -5   3   3      266.71      349.27     26.21 o
  -3   3   3     2613.35     3115.91     57.47 o
  -1   3   3     3637.28     4059.70    147.63 o
   1   3   3    12063.15    13698.70    156.07 o
   3   3   3      103.54      142.77     21.06 o
   5   3   3     4692.74     5006.67     81.24 o
   7   3   3      185.95      178.23     27.20 o
   9   3   3      516.74      560.94     28.96 o
  11   3   3     1382.80     1432.23     60.88 o
  13   3   3       86.11      105.48     34.25 o
  15   3   3      307.28      251.03     42.57 o
  17   3   3       34.67       51.17     63.65 o
  19   3   3        0.25        0.81     53.33 o
  21   3   3        7.91      -31.70     50.38 o
  23   3   3       22.49      -41.16     41.16 o
  25   3   3       12.76       10.24     47.85 o
  27   3   3        4.45     -129.00    129.00 o
  29   3   3      402.10      731.27    189.40 o
 -28   4   3       48.65      290.14    174.42 o
 -26   4   3        3.51       38.77     74.69 o
 -24   4   3        1.65      -32.50     68.47 o
 -22   4   3      674.59      633.55     97.98 o
 -20   4   3        1.08       64.42     46.60 o
 -18   4   3      163.80      237.09     53.09 o
 -16   4   3        7.41       18.20     41.33 o
 -14   4   3      145.59      206.93     47.20 o
 -12   4   3      520.64      382.53     72.68 o
 -10   4   3        7.66       -7.69     34.40 o
  -8   4   3      233.57      266.42     41.34 o
  -6   4   3      101.53      133.60     27.64 o
  -4   4   3      116.09      106.71     58.92 o
  -2   4   3      295.72      352.21     78.63 o
   0   4   3       16.48       47.44     41.18 o
   2   4   3       93.70      149.66     44.99 o
   4   4   3     6708.72     7103.69    102.22 o
   6   4   3     1563.81     1821.67    108.51 o
   8   4   3       24.64       27.85     31.89 o
  10   4   3     1784.37     1908.55     93.51 o
  12   4   3        7.20        1.47     49.61 o
  14   4   3      150.62       86.04     61.27 o
  16   4   3       21.19       95.61    123.21 o
  18   4   3       88.78      203.46    159.56 o
  20   4   3     3248.75     2796.40    158.09 o
  22   4   3     1376.00     1448.41    225.88 o
  24   4   3       27.29       -0.22    153.16 o
  26   4   3       92.48      -11.11    156.55 o
 -23   5   3      852.72     1127.46    227.81 o
 -21   5   3        0.19       26.55     68.57 o
 -19   5   3       43.04      -32.05     61.27 o
 -17   5   3       25.83       38.89     61.33 o
 -15   5   3      933.48      824.95     71.38 o
 -13   5   3      261.60      204.00     48.31 o
 -11   5   3      579.60      568.52     59.06 o
  -9   5   3        2.79       16.01     34.83 o
  -7   5   3       63.48       25.29    157.03 o
  -5   5   3      433.20      434.59     71.32 o
  -3   5   3       28.71      101.08     50.84 o
  -1   5   3       19.37      -13.45     46.97 o
   1   5   3      590.88      657.89     65.69 o
   3   5   3      102.96      132.13     50.30 o
   5   5   3      294.93      377.19     94.61 o
   7   5   3     1398.59     1484.27    133.94 o
   9   5   3      281.97      388.44    112.11 o
  11   5   3      236.18      316.51     65.24 o
  13   5   3      178.26      247.18     86.37 o
  15   5   3     1263.31     1354.72    116.60 o
  17   5   3       12.51      114.19     74.30 o
  19   5   3      474.54      613.14    103.87 o
  21   5   3        2.67      140.84    175.87 o
 -18   6   3      477.24      622.56    215.97 o
 -16   6   3        0.42      -18.36    168.62 o
 -14   6   3        0.30       88.58     58.99 o
 -12   6   3       79.15     -157.75    162.58 o
 -10   6   3      126.02      106.35     88.73 o
  -8   6   3        6.77      -33.87     67.18 o
  -6   6   3     5732.15     5535.53    176.29 o
  -4   6   3       41.97      -68.53     68.53 o
  -2   6   3      512.39      566.75     73.94 o
   0   6   3       22.85      -16.46     67.30 o
   2   6   3       20.09      -80.50     80.50 o
   4   6   3      412.44      301.20    105.88 o
   6   6   3       66.65      -13.45     93.23 o
   8   6   3      406.99      499.58    120.07 o
  10   6   3      232.65      286.84     61.19 o
  12   6   3      266.11      151.16     64.11 o
  14   6   3      222.85      240.86    208.00 o
 -34   0   4       44.88      302.15    137.10 o
 -32   0   4      172.77      297.04    170.92 o
 -30   0   4        0.56       50.54     53.45 o
 -28   0   4     1883.06     1907.40    105.13 o
 -26   0   4     1660.48     1565.39     94.19 o
 -24   0   4      821.36      749.82     64.39 o
 -22   0   4      870.08      905.80     65.14 o
 -20   0   4      132.53       78.04     42.42 o
 -18   0   4     1676.98     1752.35     54.94 o
 -16   0   4      128.75      105.17     24.59 o
 -14   0   4      871.87      795.40     34.50 o
 -12   0   4     2706.96     2262.26     52.61 o
 -10   0   4        6.34       27.93     25.28 o
  -8   0   4     4996.64     4636.20     72.43 o
  -6   0   4     1836.46     1451.93     40.12 o
  -4   0   4     7462.32     6092.70     91.12 o
  -2   0   4    45059.79    41370.53    500.77 o
   0   0   4   145128.89   137565.48   1728.23 o
   2   0   4     3136.80     2802.04     92.60 o
   4   0   4      365.25      313.77     23.42 o
   6   0   4     1448.59     1285.63     36.10 o
   8   0   4      148.63      146.77     18.64 o
  10   0   4     3800.40     3804.04     61.95 o
  12   0   4     2792.06     2518.32     53.37 o
  14   0   4     1129.52     1093.83     50.46 o
  16   0   4      843.58      856.63     62.91 o
  18   0   4     2092.47     2006.21     94.76 o
  20   0   4      198.79      211.23     60.68 o
  22   0   4      288.90      307.60     89.07 o
  24   0   4      904.16     1033.55     83.74 o
  26   0   4       58.69      -51.06     66.16 o
  28   0   4      109.61       19.08    151.23 o
  30   0   4      216.93      193.75    172.49 o
 -33   1   4     1124.95     1179.57    114.47 o
 -31   1   4      775.41     1057.66     77.69 o
 -29   1   4     1041.71     1242.52     79.31 o
 -27   1   4       44.34       42.01     51.09 o
 -25   1   4       59.63       64.17     36.94 o
 -23   1   4       86.52       87.81     29.27 o
 -21   1   4      122.27       76.71     28.16 o
 -19   1   4      646.73      565.68     30.37 o
 -17   1   4       67.35        4.32     19.04 o
 -15   1   4      559.65      591.43     19.89 o
 -13   1   4      289.22      258.16     15.34 o
 -11   1   4     3189.83     3366.24     38.35 o
  -9   1   4      520.31      548.81     23.35 o
  -7   1   4      144.02      174.02     12.92 o
  -5   1   4      274.51      331.70     15.36 o
  -3   1   4     2428.60     2159.67     61.32 o
  -1   1   4      225.49      153.52     14.08 o
   1   1   4     4998.37     5298.57     83.77 o
   3   1   4      178.40      105.22     12.72 o
   5   1   4     1736.20     1996.44     63.30 o
   7   1   4      249.83      213.37     13.80 o
   9   1   4      623.57      748.05     22.97 o
  11   1   4       40.21       40.98     14.04 o
  13   1   4        2.87        4.90     15.27 o
  15   1   4       74.99       72.46     23.39 o
  17   1   4       34.31        3.32     23.19 o
  19   1   4     3333.02     3082.44     81.79 o
  21   1   4      973.01      976.22     87.56 o
  23   1   4      239.64      247.79     53.81 o
  25   1   4        0.88       14.20     64.33 o
  27   1   4        4.50        1.28     49.72 o
  29   1   4      175.43      215.93     69.42 o
  31   1   4        5.17      -72.89     72.89 o
 -32   2   4      413.66      359.32    120.93 o
 -30   2   4        0.60       72.21     51.54 o
 -28   2   4      367.57      393.58     69.08 o
 -26   2   4      372.60      342.66     67.74 o
 -24   2   4      160.57      192.88     49.58 o
 -22   2   4      828.38      804.17     63.75 o
 -20   2   4      427.83      362.20     55.52 o
 -18   2   4     1031.04      951.97     66.01 o
 -16   2   4      104.69       90.13     31.36 o
 -14   2   4      146.26      116.80     19.42 o
 -12   2   4     1211.41     1123.29     33.93 o
 -10   2   4      871.19      728.67     28.12 o
  -8   2   4     1165.65     1188.31     44.36 o
  -6   2   4      825.04      836.44     25.85 o
  -4   2   4     3235.89     3840.73     80.56 o
  -2   2   4     4301.61     4466.74    154.17 o
   0   2   4      868.67      848.65     46.61 o
   2   2   4      363.63      425.90     23.10 o
   4   2   4       97.09      135.74     18.67 o
   6   2   4     1647.45     1736.69     38.03 o
   8   2   4      767.38      805.99     22.36 o
  10   2   4    34395.05    36264.79    286.71 o
  12   2   4      844.25      790.68     33.90 o
  14   2   4      186.09      188.03     26.88 o
  16   2   4      871.85      793.95     62.63 o
  18   2   4        8.25      -12.26     29.93 o
  20   2   4        5.13      -23.59     33.82 o
  22   2   4       13.93      -12.22     40.07 o
  24   2   4        7.90      -23.48     68.34 o
  26   2   4       12.08       36.12     82.08 o
  28   2   4      100.88       29.19     66.58 o
  30   2   4      199.03      309.05    124.18 o
 -31   3   4       30.59      192.54    152.68 o
 -29   3   4       38.22      308.50    173.70 o
 -27   3   4      213.75      249.55     88.26 o
 -25   3   4       16.94      110.50     72.05 o
 -23   3   4      761.69      602.83     67.05 o
 -21   3   4       47.38       25.68     52.31 o
 -19   3   4       65.51       73.63     41.26 o
 -17   3   4      726.53      772.43    101.32 o
 -15   3   4       74.87       77.68     26.90 o
 -13   3   4      115.53      113.00     30.79 o
 -11   3   4     1617.36     1682.06     46.78 o
  -9   3   4     2331.38     2888.28     62.95 o
  -7   3   4      278.70      279.90     23.85 o
  -5   3   4      152.88      218.75     27.97 o
  -3   3   4     6416.18     7676.02    112.87 o
  -1   3   4     1924.74     2462.72     59.18 o
   1   3   4     1201.22     1386.06     71.13 o
   3   3   4     1425.88     1378.01     47.23 o
   5   3   4      404.40      450.78     40.89 o
   7   3   4        4.36       14.24     16.02 o
   9   3   4     5113.09     4889.11     85.71 o
  11   3   4     2281.49     2227.78     75.98 o
  13   3   4      176.17      208.51     38.15 o
  15   3   4     4677.23     4923.03    140.15 o
  17   3   4       60.32       27.96     35.31 o
  19   3   4       27.90       16.73     39.23 o
  21   3   4      227.63      286.23     53.77 o
  23   3   4       51.42       74.85     48.89 o
  25   3   4      287.09      332.11     63.81 o
  27   3   4       70.83       72.96    143.26 o
 -28   4   4      348.71      399.82    175.63 o
 -26   4   4      482.62      429.49    100.48 o
 -24   4   4        1.85      130.15     76.69 o
 -22   4   4      553.66      638.83     73.37 o
 -20   4   4      226.21      225.54     53.73 o
 -18   4   4       77.74        8.80     41.39 o
 -16   4   4      342.55      341.36     55.41 o
 -14   4   4     1698.26     1530.15     80.06 o
 -12   4   4       87.11       61.07     37.53 o
 -10   4   4     2451.29     2667.60    114.44 o
  -8   4   4       48.56       30.37     32.33 o
  -6   4   4        1.05        2.07     28.87 o
  -4   4   4      768.05      840.98     43.90 o
  -2   4   4        0.23       51.11     46.42 o
   0   4   4     1159.87     1437.94     70.38 o
   2   4   4      375.67      450.79     28.41 o
   4   4   4     2227.08     2462.94     57.96 o
   6   4   4      156.38      194.60     39.51 o
   8   4   4      370.97      509.29     58.27 o
  10   4   4     2005.80     1873.81    133.44 o
  12   4   4      115.28       -2.20     51.74 o
  14   4   4      349.09      314.42     77.07 o
  16   4   4     1912.18     1838.13     78.88 o
  18   4   4        7.13       48.23     76.43 o
  20   4   4     4166.61     4012.91    126.44 o
  22   4   4       96.18       63.65     85.05 o
  24   4   4      127.01      231.13     97.44 o
 -23   5   4     1142.83     1414.70    238.68 o
 -21   5   4        4.45      -16.93     63.35 o
 -19   5   4      747.52      834.89    151.11 o
 -17   5   4     1196.33     1272.83    149.17 o
 -15   5   4      853.34      889.99     72.81 o
 -13   5   4      129.71       89.62     42.98 o
 -11   5   4      234.28      256.30     69.18 o
  -9   5   4      160.20      229.65     44.13 o
  -7   5   4       16.41       -8.50     60.88 o
  -5   5   4      112.92      103.37     71.63 o
  -3   5   4        0.16      -32.34     47.46 o
  -1   5   4      996.66     1230.84     78.46 o
   1   5   4      160.76      211.92     54.25 o
   3   5   4      155.03      228.40    111.85 o
   5   5   4      421.91      452.48     49.13 o
   7   5   4      979.96      874.41     67.11 o
   9   5   4      222.92      266.19     54.27 o
  11   5   4       53.83      154.28     91.92 o
  13   5   4      822.46     1003.84     97.39 o
  15   5   4     1639.43     1825.27    127.30 o
  17   5   4       41.41       71.04     71.53 o
  19   5   4       19.69      -67.40    164.52 o
  21   5   4       48.09       41.07    173.21 o
 -18   6   4      341.41      219.84    187.47 o
 -16   6   4      262.79      -41.55    171.04 o
 -14   6   4      109.66      164.96     65.96 o
 -12   6   4       10.69      -45.14     57.35 o
 -10   6   4        2.47      -27.56     77.52 o
  -8   6   4        2.43      -58.74     58.74 o
  -6   6   4     2508.55     2571.90    172.53 o
  -4   6   4      510.90      497.39     85.25 o
  -2   6   4       10.79      -39.18     65.40 o
   0   6   4        1.33       -2.31     95.30 o
   2   6   4       90.29        2.17     86.39 o
   4   6   4        1.19      -14.12     92.89 o
   6   6   4      104.53      -53.05    134.92 o
   8   6   4       46.79      -30.49    117.29 o
  10   6   4      462.63      563.18    172.01 o
  12   6   4      987.56      913.18    223.46 o
  14   6   4       92.11      235.06    190.61 o
 -33   1   5     1765.72     1887.14    157.93 o
 -31   1   5       92.35      105.93     55.81 o
 -29   1   5      113.73      147.09     60.53 o
 -27   1   5      391.20      429.94     60.97 o
 -25   1   5        4.44      -56.58     56.58 o
 -23   1   5     3301.22     3015.85     79.11 o
 -21   1   5       44.57       17.52     31.96 o
 -19   1   5      398.80      378.42     29.14 o
 -17   1   5      938.09      906.61     31.43 o
 -15   1   5     1539.26     1511.54     29.52 o
 -13   1   5     4093.96     4333.24     45.83 o
 -11   1   5       69.86       94.26     13.59 o
  -9   1   5      606.34      556.69     17.62 o
  -7   1   5     2763.21     2399.88     32.92 o
  -5   1   5     1299.43     1427.37     31.82 o
  -3   1   5     5512.30     4836.98     63.72 o
  -1   1   5      458.87      326.47     17.32 o
   1   1   5     3567.72     3311.08     45.08 o
   3   1   5      948.85      885.14     24.20 o
   5   1   5    11622.23    11799.35     95.89 o
   7   1   5       38.07       24.95     12.52 o
   9   1   5        2.74       -4.86     13.10 o
  11   1   5      152.15      171.04     17.10 o
  13   1   5      441.51      466.81     26.46 o
  15   1   5      392.04      379.50     29.59 o
  17   1   5     1402.68     1323.51     49.69 o
  19   1   5     1083.69     1068.08     52.27 o
  21   1   5      749.46      827.20     65.79 o
  23   1   5      253.37      246.90     69.81 o
  25   1   5        1.35      115.44     63.18 o
  27   1   5       41.51       19.63     54.85 o
  29   1   5       45.47     -119.58    119.58 o
  31   1   5       14.80       26.33    194.71 o
 -32   2   5        8.55      103.12     53.89 o
 -30   2   5       83.35      262.38     72.54 o
 -28   2   5       16.15       94.65     56.37 o
 -26   2   5       16.54      131.65     56.78 o
 -24   2   5       23.37       51.19     50.45 o
 -22   2   5      682.16      729.06     62.00 o
 -20   2   5      104.55       67.23     33.49 o
 -18   2   5       68.43       30.75     31.98 o
 -16   2   5      370.25      242.68     34.71 o
 -14   2   5      289.76      212.55     22.98 o
 -12   2   5     3758.12     3544.44     62.14 o
 -10   2   5      132.83      171.19     19.17 o
  -8   2   5      204.01      266.75     24.23 o
  -6   2   5     4433.00     4622.28     61.99 o
  -4   2   5     1151.76     1462.37     37.05 o
  -2   2   5     1200.68     1170.83     43.01 o
   0   2   5     6041.05     6758.33    121.78 o
   2   2   5     1192.09     1161.93     57.06 o
   4   2   5       98.63       84.90     20.65 o
   6   2   5     2836.03     3031.34     51.18 o
   8   2   5      364.90      416.53     20.61 o
  10   2   5      890.85     1135.52     41.00 o
  12   2   5      634.49      710.48     42.03 o
  14   2   5      990.38      917.15     49.78 o
  16   2   5      328.31      351.69     42.63 o
  18   2   5      220.01      186.20     42.17 o
  20   2   5       46.80       24.11     47.04 o
  22   2   5      294.22      228.09     51.07 o
  24   2   5     1093.48     1057.41     92.00 o
  26   2   5      515.11      648.51     84.59 o
  28   2   5      175.72      286.05     76.35 o
 -31   3   5        0.12      -47.11    139.63 o
 -29   3   5       11.80       66.44    155.10 o
 -27   3   5        5.99        3.60     45.15 o
 -25   3   5      342.13      293.10     57.46 o
 -23   3   5      484.87      420.03     61.24 o
 -21   3   5      600.89      628.84     78.64 o
 -19   3   5        2.50        9.62     38.28 o
 -17   3   5      227.15      258.71     79.48 o
 -15   3   5        7.75       -0.02     30.34 o
 -13   3   5       83.96       64.35     24.74 o
 -11   3   5       32.05       50.80     19.27 o
  -9   3   5     1020.11     1039.67     47.72 o
  -7   3   5      241.92      175.24     22.50 o
  -5   3   5      177.23      168.67     24.81 o
  -3   3   5      355.56      456.20     26.83 o
  -1   3   5     6358.44     6742.69     73.97 o
   1   3   5       10.42        5.18     17.24 o
   3   3   5      553.46      670.87     31.61 o
   5   3   5     2044.95     2114.77     42.87 o
   7   3   5     1826.68     1828.08     48.58 o
   9   3   5     6543.95     5867.18    106.53 o
  11   3   5     3915.24     3698.59     91.85 o
  13   3   5      179.33      180.89     57.47 o
  15   3   5     9407.20     8940.47    184.18 o
  17   3   5       65.21       43.30     61.09 o
  19   3   5       82.27      118.46     45.07 o
  21   3   5      100.87      162.56     48.66 o
  23   3   5        4.02        6.84     44.25 o
  25   3   5       31.26       32.34     61.57 o
  27   3   5       16.79      -26.33    138.18 o
 -28   4   5      548.68      438.41    107.13 o
 -26   4   5       36.77       28.12     77.92 o
 -24   4   5        0.49       -5.33     67.57 o
 -22   4   5      457.43      501.33     73.64 o
 -20   4   5       26.27       64.93     48.06 o
 -18   4   5      267.88      281.37     54.82 o
 -16   4   5      196.80      174.15     60.82 o
 -14   4   5     2284.70     2170.72     91.83 o
 -12   4   5     1044.88     1079.31     68.92 o
 -10   4   5     1539.03     1601.46     75.28 o
  -8   4   5      104.77      122.03     52.28 o
  -6   4   5     2549.17     2574.31     67.31 o
  -4   4   5       51.13       66.80     31.69 o
  -2   4   5        1.04      -29.97     51.33 o
   0   4   5      585.99      628.25     57.54 o
   2   4   5     2077.07     2434.35     54.40 o
   4   4   5     1526.87     1720.86     72.58 o
   6   4   5     1109.01     1065.84     69.02 o
   8   4   5       78.21      101.19     50.67 o
  10   4   5       21.30       19.94     50.42 o
  12   4   5       88.09       32.47     52.84 o
  14   4   5      247.67      380.86    114.51 o
  16   4   5      573.44      526.03     69.04 o
  18   4   5      505.25      485.28     76.12 o
  20   4   5     1328.64     1579.92     91.10 o
  22   4   5       38.30       -2.74     45.53 o
  24   4   5       84.55     -110.56    125.74 o
 -23   5   5      300.47      156.06    164.76 o
 -21   5   5      505.03      430.44    143.62 o
 -19   5   5      120.92      109.62     72.27 o
 -17   5   5      377.61      385.79    126.02 o
 -15   5   5       77.78      -10.52     54.01 o
 -13   5   5      638.12      772.89     83.89 o
 -11   5   5      102.11       67.20     40.68 o
  -9   5   5      646.57      666.32     57.83 o
  -7   5   5      141.00      160.57     84.07 o
  -5   5   5       37.01      105.77     88.42 o
  -3   5   5        2.21      -13.82     50.73 o
  -1   5   5    11414.26    11807.56    210.09 o
   1   5   5       96.30      139.11     75.88 o
   3   5   5       94.28      126.26     80.85 o
   5   5   5        0.90      -36.69     36.69 o
   7   5   5     1474.48     1583.26    138.77 o
   9   5   5      168.00      160.80     52.07 o
  11   5   5      104.68       59.07     52.65 o
  13   5   5       25.91       -1.85     61.30 o
  15   5   5      322.92      325.53    165.85 o
  17   5   5      201.82      331.08     90.16 o
  19   5   5      135.58      -87.94    168.14 o
  21   5   5      273.10      303.91    188.43 o
 -18   6   5      670.70      910.04    218.39 o
 -16   6   5       54.47       65.23    174.91 o
 -14   6   5      329.23      307.22     58.31 o
 -12   6   5       44.72      -38.89    101.22 o
 -10   6   5       70.85      -10.27     76.15 o
  -8   6   5      378.39      110.04     89.59 o
  -6   6   5     2855.97     2845.95    134.15 o
  -4   6   5       33.73      132.33     97.72 o
  -2   6   5        0.10      -70.49     70.49 o
   0   6   5      128.66       32.62     84.27 o
   2   6   5        1.62       29.99     86.78 o
   4   6   5      173.14      293.29    104.87 o
   6   6   5      375.43      558.83    121.34 o
   8   6   5      770.56      726.74    133.14 o
  10   6   5     1043.80     1155.00    224.67 o
  12   6   5       83.69       70.78    179.01 o
  14   6   5        0.29        2.17    164.03 o
 -34   0   6      271.52      510.84    107.90 o
 -32   0   6      167.06      195.83    157.51 o
 -30   0   6      246.05      306.70     88.90 o
 -28   0   6    13712.34    12752.16    262.41 o
 -26   0   6     7049.58     7209.96    184.22 o
 -24   0   6     5138.58     5199.75    152.92 o
 -22   0   6       55.31       43.13     62.42 o
 -20   0   6        5.47       -8.31     38.76 o
 -18   0   6     1626.93     1712.67     59.98 o
 -16   0   6     1568.23     1376.96     50.98 o
 -14   0   6     5457.96     5870.43     94.07 o
 -12   0   6     1308.09     1108.38     41.14 o
 -10   0   6     3064.23     2794.45     61.21 o
  -8   0   6     6653.49     5999.13    103.92 o
  -6   0   6       77.64      131.04     26.21 o
  -4   0   6     1973.90     1787.47     51.31 o
  -2   0   6     1580.57     1337.98     60.95 o
   0   0   6      454.15      413.83     37.41 o
   2   0   6     1015.88      916.27     61.05 o
   4   0   6       96.03       47.55     23.00 o
   6   0   6     5747.47     5655.09     92.73 o
   8   0   6     3784.31     3758.42     75.67 o
  10   0   6        5.72       19.14     18.83 o
  12   0   6       61.51       46.82     21.58 o
  14   0   6       69.08       63.77     24.77 o
  16   0   6      114.87       79.03     35.13 o
  18   0   6      523.72      554.04     93.98 o
  20   0   6       66.94      110.03     63.86 o
  22   0   6      274.68      292.29     71.75 o
  24   0   6      473.57      382.63     81.89 o
  26   0   6     1198.05     1286.67    191.33 o
  28   0   6       89.81      296.66    166.45 o
  30   0   6        1.10       -9.18    159.69 o
 -35   1   6        6.37      -32.61    192.30 o
 -33   1   6      425.70      447.63     82.10 o
 -31   1   6       43.50       13.22     82.95 o
 -29   1   6      231.49      429.62     61.72 o
 -27   1   6       25.50       35.69     64.26 o
 -25   1   6        1.44       68.85     50.28 o
 -23   1   6        0.57      -18.96     35.35 o
 -21   1   6      467.82      575.68    106.71 o
 -19   1   6     1172.91     1098.67     40.76 o
 -17   1   6     4870.88     4394.76     66.51 o
 -15   1   6      470.64      496.37     20.56 o
 -13   1   6      285.95      381.20     19.14 o
 -11   1   6       82.42       63.44     13.20 o
  -9   1   6        1.94       29.58     11.49 o
  -7   1   6     1069.07      932.08     21.65 o
  -5   1   6     3891.95     3657.28     40.17 o
  -3   1   6      259.02      257.24     14.48 o
  -1   1   6      973.01      849.71     25.08 o
   1   1   6     5778.40     5614.40     81.44 o
   3   1   6     2567.85     2515.55     37.35 o
   5   1   6    12749.30    13937.22    117.79 o
   7   1   6      167.33      128.88     14.99 o
   9   1   6      707.16      688.33     20.97 o
  11   1   6      129.90      155.11     15.31 o
  13   1   6        1.98      -16.30     16.30 o
  15   1   6      204.92      211.88     21.78 o
  17   1   6      206.87      273.03     35.90 o
  19   1   6       31.01        1.14     43.58 o
  21   1   6       18.08       87.48     50.21 o
  23   1   6      247.20      248.59     54.12 o
  25   1   6       41.58       12.50     48.63 o
  27   1   6      292.39      266.94     72.44 o
  29   1   6       95.79       64.43    144.59 o
 -32   2   6       85.23      122.50     60.38 o
 -30   2   6      125.73      225.67    100.34 o
 -28   2   6      202.34      192.32     61.43 o
 -26   2   6      264.43      252.35     72.42 o
 -24   2   6      155.55      127.56     46.59 o
 -22   2   6      408.97      301.56     50.40 o
 -20   2   6       39.36      -17.05     30.67 o
 -18   2   6     3314.49     2927.66     80.12 o
 -16   2   6      323.31      274.11     36.85 o
 -14   2   6      280.13      236.06     23.48 o
 -12   2   6       14.07        4.43     14.28 o
 -10   2   6     1808.51     1791.81     44.03 o
  -8   2   6      115.03       79.66     16.08 o
  -6   2   6      633.48      745.91     33.85 o
  -4   2   6    10163.51    10880.27    123.60 o
  -2   2   6      329.22      296.18     27.35 o
   0   2   6      674.54      830.23     31.94 o
   2   2   6      348.15      324.66     21.66 o
   4   2   6     1863.13     1696.19     40.66 o
   6   2   6       10.06      -12.50     12.50 o
   8   2   6     1518.96     1405.03     33.79 o
  10   2   6     1076.08     1197.17     40.35 o
  12   2   6     1088.86      973.15     76.19 o
  14   2   6     5803.04     5028.66    103.68 o
  16   2   6      502.76      501.26     44.17 o
  18   2   6       57.70        2.81     37.73 o
  20   2   6       21.67      -28.85     36.97 o
  22   2   6        6.39       23.46     65.65 o
  24   2   6      708.31      747.41     82.55 o
  26   2   6        0.59       24.98     58.59 o
  28   2   6        6.26      206.04    113.15 o
 -31   3   6      112.76      275.89    153.89 o
 -29   3   6        5.51      122.55     65.16 o
 -27   3   6      804.98      860.51     82.16 o
 -25   3   6      662.84      494.25     67.06 o
 -23   3   6      178.66      274.41     56.51 o
 -21   3   6       25.23      -36.48     62.06 o
 -19   3   6       77.08       43.73     42.16 o
 -17   3   6      907.89      968.91     70.16 o
 -15   3   6      438.00      469.80     53.13 o
 -13   3   6        0.11      -32.21     37.47 o
 -11   3   6       13.34       23.95     19.15 o
  -9   3   6        7.82        3.30     16.21 o
  -7   3   6     2331.64     2372.21     54.15 o
  -5   3   6     5033.91     5697.59     73.22 o
  -3   3   6      765.40      776.47     26.95 o
  -1   3   6     4293.28     4292.40     91.85 o
   1   3   6      100.08      138.23     17.98 o
   3   3   6      934.50      887.38     33.41 o
   5   3   6      120.39      127.15     35.69 o
   7   3   6     1204.83     1155.17     92.49 o
   9   3   6     6455.06     5894.17    110.02 o
  11   3   6      220.79      189.94     35.23 o
  13   3   6      231.24      158.81     38.95 o
  15   3   6     3520.53     3388.60    108.08 o
  17   3   6       44.35       27.69     97.85 o
  19   3   6       52.85       14.52     40.46 o
  21   3   6       44.41       54.72     46.16 o
  23   3   6       76.45       88.81     50.26 o
  25   3   6      678.02      766.58    231.80 o
  27   3   6      271.63      355.37    161.14 o
 -28   4   6      189.61      246.37     93.77 o
 -26   4   6        5.33       12.99     74.43 o
 -24   4   6        8.84      -33.81     41.11 o
 -22   4   6       50.78       32.19     47.43 o
 -20   4   6       66.28      161.13     50.60 o
 -18   4   6      142.00       97.05     44.40 o
 -16   4   6      599.33      456.17     59.51 o
 -14   4   6      290.61      345.44     51.04 o
 -12   4   6       73.99        5.13     36.38 o
 -10   4   6     1297.83     1607.47     75.87 o
  -8   4   6     1226.21     1350.09     83.84 o
  -6   4   6      507.45      588.42     66.53 o
  -4   4   6      266.81      283.08     43.84 o
  -2   4   6      239.55      227.04     63.28 o
   0   4   6       75.34       26.00     40.21 o
   2   4   6     1942.46     2211.85     53.81 o
   4   4   6    15853.03    16252.14    260.04 o
   6   4   6     1143.81     1299.51     74.53 o
   8   4   6      160.27      174.11     49.61 o
  10   4   6       58.44       50.88     50.47 o
  12   4   6      541.12      509.59     79.09 o
  14   4   6      119.86      164.16     37.09 o
  16   4   6        9.39      -13.95     33.35 o
  18   4   6      878.27      949.63     70.74 o
  20   4   6      310.25      139.06     49.41 o
  22   4   6        0.12       13.37    110.64 o
  24   4   6       35.53      266.22    167.66 o
 -23   5   6        0.09        0.97    159.69 o
 -21   5   6       91.67       44.81     51.38 o
 -19   5   6        0.35      -21.17     51.38 o
 -17   5   6      156.93      252.12     56.67 o
 -15   5   6      103.97       94.01     79.26 o
 -13   5   6      458.02      421.70     56.86 o
 -11   5   6     1193.30     1248.70     77.24 o
  -9   5   6     1043.69     1048.14     68.72 o
  -7   5   6        4.41      -13.97     84.19 o
  -5   5   6      394.87      556.08    114.22 o
  -3   5   6       91.35        7.13     61.04 o
  -1   5   6    10612.61    10479.89    312.88 o
   1   5   6      380.36      374.88     89.16 o
   3   5   6        7.15      -72.48     72.48 o
   5   5   6       10.19       42.16     45.58 o
   7   5   6      308.61      283.61     55.19 o
   9   5   6      424.72      400.66     76.56 o
  11   5   6     1514.88     1405.44     95.91 o
  13   5   6       33.50       78.93     64.17 o
  15   5   6       17.62       23.90     68.17 o
  17   5   6      180.52       96.92     79.67 o
  19   5   6        0.16       25.37    174.66 o
 -18   6   6      616.12      735.86    204.62 o
 -16   6   6       52.22     -152.44    152.44 o
 -14   6   6        3.43       -8.52     47.38 o
 -12   6   6      440.43      502.31    104.80 o
 -10   6   6       18.02      -69.79     69.79 o
  -8   6   6     1217.18     1033.68    113.65 o
  -6   6   6      882.49      818.43     95.96 o
  -4   6   6       27.29      -39.14     74.09 o
  -2   6   6       30.50      -58.22     77.99 o
   0   6   6        5.16       13.62     80.49 o
   2   6   6       83.20      121.97     90.48 o
   4   6   6      950.03      905.22    165.12 o
   6   6   6        2.24      -94.70     94.70 o
   8   6   6     1592.86     1264.33    155.02 o
  10   6   6      368.71      491.70    220.20 o
  12   6   6     1362.53     1518.58    247.38 o
 -35   1   7      158.83      370.12     79.01 o
 -33   1   7      486.69      751.38    166.63 o
 -31   1   7      260.60      330.67     61.78 o
 -29   1   7     3287.96     3241.19    109.87 o
 -27   1   7        1.41       23.37     48.69 o
 -25   1   7      574.90      678.84     64.60 o
 -23   1   7     3689.79     3564.20     86.65 o
 -21   1   7     6136.13     5634.55    132.06 o
 -19   1   7      451.01      381.42     31.28 o
 -17   1   7     3024.41     3011.87     55.43 o
 -15   1   7     1064.82     1202.38     28.62 o
 -13   1   7      265.95      281.90     17.99 o
 -11   1   7      150.87      144.32     16.42 o
  -9   1   7     3331.00     3464.40     39.71 o
  -7   1   7     7279.33     8073.97     66.07 o
  -5   1   7     7957.73     8454.30     83.18 o
  -3   1   7      897.05      992.71     24.64 o
  -1   1   7      937.22      973.02     22.09 o
   1   1   7    15783.88    16968.63    142.51 o
   3   1   7        1.31       -2.66     12.94 o
   5   1   7     3037.08     3265.44     40.52 o
   7   1   7       11.45       12.85     11.49 o
   9   1   7      113.26      129.48     15.26 o
  11   1   7      659.91      694.95     25.05 o
  13   1   7     2290.04     2132.84     47.04 o
  15   1   7      204.73      162.09     23.84 o
  17   1   7      169.90      163.40     34.79 o
  19   1   7     1297.83     1280.11     73.98 o
  21   1   7        1.89      -13.84     43.10 o
  23   1   7      115.51      164.45     75.84 o
  25   1   7        3.22       38.91     56.65 o
  27   1   7        0.39       44.04     58.58 o
  29   1   7      523.36      583.64    112.17 o
 -34   2   7      198.58      306.66     71.31 o
 -32   2   7      647.73      944.70     95.29 o
 -30   2   7       92.19      158.20     83.94 o
 -28   2   7       76.05       92.89     54.67 o
 -26   2   7      277.82      152.99     63.04 o
 -24   2   7        3.40      -25.07     40.56 o
 -22   2   7      483.24      525.78     57.44 o
 -20   2   7     1134.49     1049.64     57.24 o
 -18   2   7      271.78      224.56     38.09 o
 -16   2   7      334.41      290.72     37.68 o
 -14   2   7        2.08       -7.11     24.99 o
 -12   2   7      917.51      842.00     29.00 o
 -10   2   7     1217.18     1328.57     79.23 o
  -8   2   7      648.09      659.12     38.37 o
  -6   2   7      339.73      343.09     31.28 o
  -4   2   7     1064.85     1077.91     53.61 o
  -2   2   7       81.80       53.32     15.82 o
   0   2   7     2902.27     3072.55     44.50 o
   2   2   7     4413.49     4516.38     71.88 o
   4   2   7     7898.37     7492.68     80.96 o
   6   2   7      598.82      524.10     32.79 o
   8   2   7      911.73      784.67     34.19 o
  10   2   7      670.68      777.02     39.10 o
  12   2   7     1457.53     1381.01     57.31 o
  14   2   7     9756.47     8950.18    144.44 o
  16   2   7     1936.70     2022.15     71.40 o
  18   2   7      133.19      175.45     43.56 o
  20   2   7        2.14      -11.27     36.77 o
  22   2   7       22.88       78.72     53.59 o
  24   2   7       79.88       93.45     65.38 o
  26   2   7        8.77       69.36     62.23 o
  28   2   7       10.17      136.59    113.78 o
 -31   3   7      189.94      297.89     78.25 o
 -29   3   7       21.10      101.26     63.65 o
 -27   3   7       56.52      -43.84     45.56 o
 -25   3   7      119.41      161.97     76.44 o
 -23   3   7       19.62       52.28     44.81 o
 -21   3   7       70.12      124.00     49.14 o
 -19   3   7      105.72       93.47     45.44 o
 -17   3   7     1446.32     1359.99     78.02 o
 -15   3   7        2.71      -31.57     31.57 o
 -13   3   7      730.54      685.04     42.55 o
 -11   3   7      514.70      494.89     56.42 o
  -9   3   7     2066.49     2392.43     50.04 o
  -7   3   7      411.19      508.90     34.12 o
  -5   3   7     7309.08     7490.99     89.72 o
  -3   3   7      154.20      149.92     24.90 o
  -1   3   7        1.81      -16.40     16.40 o
   1   3   7     2498.09     2520.64     52.17 o
   3   3   7      528.53      563.34     26.87 o
   5   3   7      642.71      656.05     43.32 o
   7   3   7       97.05       79.33     27.25 o
   9   3   7      710.10      728.93     45.76 o
  11   3   7      432.15      454.90     47.28 o
  13   3   7      920.41      696.93     57.70 o
  15   3   7      768.57      822.11     63.40 o
  17   3   7      148.43      107.94     53.42 o
  19   3   7      456.63      398.47    111.06 o
  21   3   7      240.40      281.26     72.30 o
  23   3   7     1223.72     1242.12    109.81 o
  25   3   7     1033.33     1028.90    202.20 o
 -28   4   7        7.46        4.72     78.00 o
 -26   4   7       48.10       80.00     53.94 o
 -24   4   7       30.63       77.00     51.21 o
 -22   4   7       89.70      -25.15    109.62 o
 -20   4   7        0.10        8.38     47.81 o
 -18   4   7       63.15       18.09     41.34 o
 -16   4   7       17.45       48.74     42.15 o
 -14   4   7       42.61       97.56     71.07 o
 -12   4   7       25.85       46.90     38.76 o
 -10   4   7       92.96       66.05     49.06 o
  -8   4   7      377.42      356.46     45.77 o
  -6   4   7     1202.19     1264.80     65.90 o
  -4   4   7      161.13      174.89     26.73 o
  -2   4   7      385.28      468.88     31.16 o
   0   4   7        0.38      -22.50     30.32 o
   2   4   7      592.96      690.27     57.50 o
   4   4   7    13276.30    13209.46    225.18 o
   6   4   7      598.19      677.83     61.84 o
   8   4   7      131.02      117.80     67.17 o
  10   4   7      587.59      586.10     42.83 o
  12   4   7      206.51      183.69     52.30 o
  14   4   7      666.40      622.35     55.26 o
  16   4   7        2.97        1.89     39.41 o
  18   4   7      112.67       90.79     44.03 o
  20   4   7     3009.24     2787.74    133.84 o
  22   4   7      237.07      352.16    252.21 o
 -23   5   7      257.29       48.32    161.14 o
 -21   5   7        3.88       20.52     52.93 o
 -19   5   7       15.47       11.52     49.63 o
 -17   5   7      421.92      460.88     66.04 o
 -15   5   7      139.08      125.34     48.90 o
 -13   5   7      123.03       69.82     43.46 o
 -11   5   7       10.49      -16.00     37.53 o
  -9   5   7       17.70       68.26     37.06 o
  -7   5   7      133.84      146.91     65.13 o
  -5   5   7        0.45       61.85     88.20 o
  -3   5   7      139.40      113.18     92.04 o
  -1   5   7       99.19       92.44     69.39 o
   1   5   7       34.43      117.59     74.40 o
   3   5   7      101.13      128.07     41.18 o
   5   5   7       57.63       11.10     70.50 o
   7   5   7      955.16      985.99    156.21 o
   9   5   7      923.95     1025.65     81.55 o
  11   5   7       15.83       25.58     51.02 o
  13   5   7     1959.17     2070.83    136.11 o
  15   5   7     1000.48     1166.70    118.26 o
  17   5   7      412.16      513.12    204.86 o
  19   5   7       23.25      210.42    179.98 o
 -18   6   7      105.08       15.70    164.03 o
 -16   6   7       44.23      175.09     87.26 o
 -14   6   7       50.18      152.52     92.23 o
 -12   6   7       23.27      -43.28     72.79 o
 -10   6   7      111.42      333.44     95.28 o
  -8   6   7      446.91      419.62     96.15 o
  -6   6   7     2645.26     2576.41    155.72 o
  -4   6   7      296.47      137.20    112.70 o
  -2   6   7        7.70      125.21     84.15 o
   0   6   7       46.12      -27.00    118.98 o
   2   6   7       53.65      -12.79     86.93 o
   4   6   7      415.94      464.08    114.58 o
   6   6   7      276.61      262.60    113.85 o
   8   6   7      183.41      110.69    100.32 o
  10   6   7      450.09      262.85    156.79 o
  12   6   7      217.67     -153.65    166.69 o
 -34   0   8      131.23      139.87     89.91 o
 -32   0   8      307.98      547.21     93.60 o
 -30   0   8        8.78       23.88     70.14 o
 -28   0   8     1088.95     1160.49     98.86 o
 -26   0   8       27.24       51.85     70.40 o
 -24   0   8     4315.18     4074.00    134.89 o
 -22   0   8      111.23       45.78     62.46 o
 -20   0   8     1355.76     1318.19     70.84 o
 -18   0   8        0.29       -8.72     27.87 o
 -16   0   8       91.22      124.94     28.53 o
 -14   0   8     2345.73     2693.65     68.87 o
 -12   0   8    47915.20    49022.01    539.72 o
 -10   0   8    11191.11    10886.01    145.09 o
  -8   0   8     1145.06     1171.86     64.98 o
  -6   0   8      518.05      413.52     33.40 o
  -4   0   8      105.76       37.29     32.25 o
  -2   0   8    23237.36    22645.88    297.86 o
   0   0   8    23350.09    23506.29    371.08 o
   2   0   8     2081.07     2090.29     80.32 o
   4   0   8     5031.31     4508.07     94.74 o
   6   0   8    17661.00    18016.61    198.19 o
   8   0   8      279.97      255.55     27.87 o
  10   0   8     6406.51     6907.13    106.81 o
  12   0   8       62.14       80.28     26.60 o
  14   0   8      748.45      759.95     89.31 o
  16   0   8       14.25      -25.58     55.17 o
  18   0   8      421.15      421.28     75.87 o
  20   0   8     1171.14     1257.13    107.95 o
  22   0   8     2569.74     2390.90    143.69 o
  24   0   8      712.91      877.91    170.56 o
  26   0   8      441.36      616.76    173.94 o
  28   0   8        1.02       -6.52    161.14 o
 -35   1   8        6.70      150.44     99.63 o
 -33   1   8     1918.67     1924.25    204.41 o
 -31   1   8      148.47      197.26     55.60 o
 -29   1   8      654.98      759.77     69.78 o
 -27   1   8        0.77       44.52     47.61 o
 -25   1   8       46.27       49.79     45.23 o
 -23   1   8     4917.03     4570.16    149.17 o
 -21   1   8      838.80      939.43     54.79 o
 -19   1   8     3257.51     3321.24     61.25 o
 -17   1   8       26.08        9.62     21.77 o
 -15   1   8      437.96      487.04     23.92 o
 -13   1   8        9.32       15.94     18.35 o
 -11   1   8     2390.91     2079.00     35.81 o
  -9   1   8      107.44      137.96     15.16 o
  -7   1   8     1754.32     1590.62     29.95 o
  -5   1   8      843.04      757.37     22.97 o
  -3   1   8     3657.33     3606.38     53.31 o
  -1   1   8      477.95      538.79     18.82 o
   1   1   8     6064.47     6694.89     72.95 o
   3   1   8        6.00        1.73     14.54 o
   5   1   8       85.18       77.49     17.88 o
   7   1   8      796.21      922.27     29.60 o
   9   1   8     2683.06     2548.83     43.14 o
  11   1   8      345.15      395.89     25.23 o
  13   1   8        0.57        0.54     19.27 o
  15   1   8       57.43       52.98     26.54 o
  17   1   8      354.28      312.04     43.51 o
  19   1   8     4727.68     4390.30    120.45 o
  21   1   8      810.31      873.42     90.31 o
  23   1   8       84.22      112.82     57.09 o
  25   1   8      114.10      216.14    108.68 o
  27   1   8       78.10      146.77     65.38 o
  29   1   8      115.88      295.94    198.10 o
 -34   2   8      198.73      327.29    120.07 o
 -32   2   8     2744.59     2837.52    271.52 o
 -30   2   8        8.71       57.00     54.03 o
 -28   2   8       28.37       47.34     53.07 o
 -26   2   8       19.38       14.59     40.32 o
 -24   2   8        0.23       35.28     40.97 o
 -22   2   8      507.37      487.41     57.10 o
 -20   2   8     2494.90     2305.82     76.55 o
 -18   2   8        0.00      -29.65     29.65 o
 -16   2   8     1053.97      951.54     52.01 o
 -14   2   8      838.56      733.16     32.81 o
 -12   2   8     3852.85     3827.42     71.20 o
 -10   2   8        3.11       26.49     16.02 o
  -8   2   8      522.42      475.48     26.67 o
  -6   2   8      408.36      491.52     25.77 o
  -4   2   8      639.11      744.66     30.02 o
  -2   2   8     6868.75     7329.32     85.00 o
   0   2   8     9581.62    10647.97    142.42 o
   2   2   8      198.42      249.83     18.76 o
   4   2   8     4490.25     4445.87     56.31 o
   6   2   8      670.08      756.05     29.21 o
   8   2   8      143.45      146.42     23.91 o
  10   2   8     2984.77     2908.53     67.25 o
  12   2   8      328.86      283.80     48.73 o
  14   2   8     1558.59     1502.90     63.77 o
  16   2   8       19.60       31.90     43.76 o
  18   2   8      342.12      336.36     50.99 o
  20   2   8       46.64       54.89     43.26 o
  22   2   8      221.73      195.29     64.64 o
  24   2   8      195.68      223.12     67.44 o
  26   2   8      410.05      489.96    103.40 o
  28   2   8      689.63     1013.44    240.86 o
 -31   3   8       31.68      118.54     62.23 o
 -29   3   8       29.39      191.03     93.25 o
 -27   3   8       25.70      214.15     73.08 o
 -25   3   8      175.27      146.32     54.03 o
 -23   3   8       87.68       77.12     57.30 o
 -21   3   8        2.22      -38.58     38.58 o
 -19   3   8       21.09       -8.66     37.32 o
 -17   3   8        6.51       33.27     37.67 o
 -15   3   8      539.57      415.39     60.10 o
 -13   3   8     3425.95     3270.13    130.05 o
 -11   3   8     3927.90     3874.75     96.07 o
  -9   3   8     1256.17     1556.98     46.79 o
  -7   3   8      620.88      636.09     27.78 o
  -5   3   8       37.44       52.83     16.57 o
  -3   3   8     1313.88     1547.01     50.51 o
  -1   3   8      538.15      534.45     28.68 o
   1   3   8      400.32      460.43     28.05 o
   3   3   8      556.77      510.79     41.79 o
   5   3   8      112.95      116.07     40.55 o
   7   3   8      316.48      367.45     51.43 o
   9   3   8    14235.98    13453.33    197.13 o
  11   3   8      255.08      207.46     38.92 o
  13   3   8       62.22      -33.28     33.28 o
  15   3   8     2143.21     2064.53     91.56 o
  17   3   8       73.76       73.88     41.53 o
  19   3   8      309.16      348.65    131.86 o
  21   3   8      112.74      106.55     66.00 o
  23   3   8      115.90      155.48     59.44 o
  25   3   8      266.94       54.36    147.36 o
 -28   4   8      180.02      153.24     55.10 o
 -26   4   8      292.50      295.21     65.55 o
 -24   4   8       83.52       69.57     51.37 o
 -22   4   8      670.76      702.09     76.06 o
 -20   4   8        1.93        9.20     78.35 o
 -18   4   8      118.41      236.43     54.45 o
 -16   4   8       17.76       31.67     40.06 o
 -14   4   8      100.77       36.27     47.38 o
 -12   4   8     1094.54     1140.18     70.92 o
 -10   4   8       25.51       38.09     35.69 o
  -8   4   8     1210.94     1305.57     69.63 o
  -6   4   8     1151.15     1290.47    102.43 o
  -4   4   8      474.73      523.92     40.25 o
  -2   4   8       79.83       89.08     27.47 o
   0   4   8      577.12      655.74     46.53 o
   2   4   8        6.06      -37.94     37.94 o
   4   4   8     6773.58     6548.32    145.23 o
   6   4   8      309.11      334.43     54.02 o
   8   4   8       92.74       47.07     45.57 o
  10   4   8      202.12      143.80     58.49 o
  12   4   8       28.97       61.71     45.43 o
  14   4   8       47.23      -19.76     55.99 o
  16   4   8     2101.50     1940.31     90.32 o
  18   4   8     1609.38     1473.34     86.90 o
  20   4   8     2466.89     2285.63    107.57 o
  22   4   8      306.67      188.19    173.70 o
 -23   5   8      258.62      341.47     92.95 o
 -21   5   8        1.36       57.56     58.29 o
 -19   5   8      114.39      107.46     54.37 o
 -17   5   8       32.67      -30.14     63.16 o
 -15   5   8        1.34       15.27     55.56 o
 -13   5   8        2.78       -5.03     40.30 o
 -11   5   8        2.67        7.31     38.44 o
  -9   5   8      266.04      330.47     53.63 o
  -7   5   8       56.53       75.10     53.78 o
  -5   5   8        3.02        5.06     56.13 o
  -3   5   8      191.82      219.30     89.54 o
  -1   5   8     1612.10     1593.42    134.56 o
   1   5   8       78.47       60.63     71.19 o
   3   5   8       48.88       18.92     39.49 o
   5   5   8      568.38      463.02     74.39 o
   7   5   8      199.53      125.36     57.22 o
   9   5   8        4.55       17.18     48.34 o
  11   5   8        0.06      -65.31     65.31 o
  13   5   8     1366.79     1364.52    120.59 o
  15   5   8     1079.39     1024.68    250.64 o
  17   5   8        0.60      213.80    184.33 o
 -18   6   8       30.25      -66.27    186.86 o
 -16   6   8      120.63      147.30     87.75 o
 -14   6   8       70.67      230.53     95.18 o
 -12   6   8       36.68      238.13    128.59 o
 -10   6   8       23.66        1.85     77.94 o
  -8   6   8       71.99       15.40     99.41 o
  -6   6   8      298.40      342.17     91.47 o
  -4   6   8      372.40      367.23     98.69 o
  -2   6   8       24.52      -76.46     76.46 o
   0   6   8       84.54      -82.11     82.11 o
   2   6   8        0.85      -77.79     77.79 o
   4   6   8       21.75      -60.40     88.37 o
   6   6   8        5.22     -107.62    107.62 o
   8   6   8       74.05      -30.71     96.18 o
  10   6   8       51.78       66.56    112.90 o
 -35   1   9      279.92      402.15     80.44 o
 -33   1   9     2738.79     2974.93    231.84 o
 -31   1   9      331.24      460.02     65.53 o
 -29   1   9      114.03      196.23     56.76 o
 -27   1   9      751.06      883.75     66.46 o
 -25   1   9       17.07      -30.62     42.18 o
 -23   1   9     9688.40     9067.18    138.70 o
 -21   1   9     1923.41     2013.20     67.97 o
 -19   1   9       12.96      -26.70     26.70 o
 -17   1   9      198.43      172.48     42.24 o
 -15   1   9     3687.41     3817.77     56.87 o
 -13   1   9      947.16     1174.65     34.31 o
 -11   1   9     1606.46     1459.08     31.88 o
  -9   1   9       94.93       92.08     15.61 o
  -7   1   9    24399.49    24734.60    229.57 o
  -5   1   9     1629.53     1420.64     30.38 o
  -3   1   9      261.44      238.81     17.62 o
  -1   1   9      792.31      896.80     27.07 o
   1   1   9      138.95      170.78     18.67 o
   3   1   9     4253.76     4377.19     64.08 o
   5   1   9     6842.94     7051.74     78.83 o
   7   1   9       84.36       43.06     19.43 o
   9   1   9     9034.25     8455.29     85.52 o
  11   1   9      812.18      758.11     32.17 o
  13   1   9     1051.55     1077.44     40.82 o
  15   1   9      257.22      211.83     27.40 o
  17   1   9     1246.06     1290.34     72.64 o
  19   1   9     6311.65     6125.44    139.49 o
  21   1   9      791.10      828.65     83.30 o
  23   1   9       27.50       84.43     58.23 o
  25   1   9      232.85      276.46     68.15 o
  27   1   9      908.43      836.34    241.46 o
 -34   2   9       43.21       48.21    120.29 o
 -32   2   9      104.17      248.44    108.04 o
 -30   2   9      205.62      272.89     71.32 o
 -28   2   9        0.54      -16.01     49.74 o
 -26   2   9        4.71       17.26     43.58 o
 -24   2   9      781.51      748.07     65.20 o
 -22   2   9      429.93      399.02     54.11 o
 -20   2   9        1.57       -7.80     30.64 o
 -18   2   9     8029.16     7180.21    206.96 o
 -16   2   9     4124.09     3504.04     91.57 o
 -14   2   9     3461.70     3212.96     69.56 o
 -12   2   9      925.56      850.11     30.18 o
 -10   2   9     1142.19     1176.73     45.83 o
  -8   2   9      293.04      276.87     21.64 o
  -6   2   9     2224.84     2041.50     42.03 o
  -4   2   9     8876.50     9969.69    159.21 o
  -2   2   9      386.47      358.10     23.44 o
   0   2   9     1389.51     1618.62     74.74 o
   2   2   9      352.76      397.44     25.86 o
   4   2   9        4.12        8.48     15.31 o
   6   2   9      457.09      475.42     37.89 o
   8   2   9      487.03      425.76     34.07 o
  10   2   9     1340.47     1221.54     49.30 o
  12   2   9       57.07       94.61     39.34 o
  14   2   9     1912.31     1894.08     70.06 o
  16   2   9      150.47      123.92     43.32 o
  18   2   9      191.86      210.23     50.16 o
  20   2   9      413.98      400.54     71.41 o
  22   2   9       34.17       33.90     51.75 o
  24   2   9      239.30      326.51    139.65 o
  26   2   9        1.44      -18.84    198.34 o
 -31   3   9        4.66       38.09     69.70 o
 -29   3   9        0.48       22.54     64.86 o
 -27   3   9     3886.38     3842.01    180.20 o
 -25   3   9      376.43      396.13     64.56 o
 -23   3   9      501.51      409.60     61.35 o
 -21   3   9        0.00       34.75     58.70 o
 -19   3   9       56.24        8.24     38.64 o
 -17   3   9      114.53      177.47     45.29 o
 -15   3   9        3.57        3.29     35.73 o
 -13   3   9       65.22       76.05     53.31 o
 -11   3   9       94.02       80.15     27.60 o
  -9   3   9        0.28        9.62     26.89 o
  -7   3   9      511.18      490.63     29.37 o
  -5   3   9      219.57      203.81     28.68 o
  -3   3   9     1866.81     1855.04     67.14 o
  -1   3   9     1069.47     1186.10     44.59 o
   1   3   9        0.68      -28.80     36.53 o
   3   3   9     1912.63     2046.87     95.61 o
   5   3   9     1015.42     1038.94     66.76 o
   7   3   9      354.57      375.35     44.51 o
   9   3   9    13854.11    12935.20    193.55 o
  11   3   9      147.51      105.30     34.95 o
  13   3   9       22.35       56.60     35.70 o
  15   3   9      512.86      420.67     54.78 o
  17   3   9      171.60      213.30     49.82 o
  19   3   9        1.32       10.06     41.58 o
  21   3   9       54.22       76.44     47.95 o
  23   3   9        0.54       36.72    145.19 o
  25   3   9        0.26       52.91    148.09 o
 -28   4   9        1.03       -9.17     74.88 o
 -26   4   9       18.13       42.01     65.66 o
 -24   4   9       89.04      228.75     58.40 o
 -22   4   9      102.07       70.41     74.85 o
 -20   4   9        0.22       33.20     45.92 o
 -18   4   9       51.49       75.96     46.44 o
 -16   4   9      182.90      208.66     50.65 o
 -14   4   9       58.33      -19.71     39.83 o
 -12   4   9      353.84      379.57     51.70 o
 -10   4   9      804.73      765.23     67.50 o
  -8   4   9     1368.82     1445.31     70.86 o
  -6   4   9     1246.52     1383.98     51.66 o
  -4   4   9      266.60      292.01     25.60 o
  -2   4   9       25.24       33.51     33.18 o
   0   4   9      223.68      282.06     32.06 o
   2   4   9       95.76       41.60     34.17 o
   4   4   9       45.54       28.98     37.76 o
   6   4   9        2.08      -20.55     32.08 o
   8   4   9      135.72      148.44     33.44 o
  10   4   9      631.57      576.47     60.87 o
  12   4   9        8.31       -4.01     29.82 o
  14   4   9      230.24      241.41     46.18 o
  16   4   9       26.31      -17.93     45.39 o
  18   4   9      363.15      416.96     62.45 o
  20   4   9     1016.78      888.70    238.68 o
  22   4   9        2.20     -126.59    156.55 o
 -23   5   9        5.58       97.22     77.39 o
 -21   5   9      123.14      195.64     61.17 o
 -19   5   9      223.24      165.56     55.84 o
 -17   5   9      359.98      432.07     64.23 o
 -15   5   9       76.02       29.18     44.56 o
 -13   5   9        1.27      -17.13     39.23 o
 -11   5   9        0.59       53.21     40.12 o
  -9   5   9      467.69      416.34     51.88 o
  -7   5   9      123.77      137.04     38.68 o
  -5   5   9      258.70      313.74    130.94 o
  -3   5   9     1641.87     1836.06    278.54 o
  -1   5   9     1223.22     1320.66    119.82 o
   1   5   9       76.03      117.28     62.95 o
   3   5   9       27.65      -37.92     37.92 o
   5   5   9      110.71       -2.75     44.03 o
   7   5   9      219.83      188.42     55.86 o
   9   5   9      487.05      469.79     69.84 o
  11   5   9       10.66       16.73     57.75 o
  13   5   9      141.09       60.29     71.78 o
  15   5   9        9.95      -11.60    166.69 o
  17   5   9        1.45       81.90    179.25 o
 -16   6   9        2.10       47.28    109.80 o
 -14   6   9      449.33      510.91    103.81 o
 -12   6   9        5.25       21.45     43.87 o
 -10   6   9        1.44      -86.32     89.24 o
  -8   6   9       13.34     -116.38    266.59 o
  -6   6   9      229.80      318.10     94.89 o
  -4   6   9       85.22       16.33     81.09 o
  -2   6   9       82.39      283.73     96.76 o
   0   6   9      174.21       69.74     90.43 o
   2   6   9        5.31      -82.69     82.69 o
   4   6   9       21.69      -57.22    138.91 o
   6   6   9        5.03      -82.23    180.10 o
   8   6   9      240.16       34.96    107.14 o
  10   6   9      180.18        2.89    112.18 o
 -34   0  10        6.19      118.63     87.36 o
 -32   0  10      114.47      -10.63    107.85 o
 -30   0  10      665.64      585.73     97.29 o
 -28   0  10    20568.18    18255.24    536.36 o
 -26   0  10     1105.21     1159.71     92.65 o
 -24   0  10     4217.41     3980.96    133.85 o
 -22   0  10     1709.67     1637.72     93.17 o
 -20   0  10      635.45      601.50     72.01 o
 -18   0  10     6498.36     6469.48    109.27 o
 -16   0  10     5372.32     5087.13    103.86 o
 -14   0  10     2014.30     2276.74     64.57 o
 -12   0  10      823.22      968.09     49.82 o
 -10   0  10     3595.96     3532.33     86.32 o
  -8   0  10      715.86      862.95     68.45 o
  -6   0  10      105.35      121.22     29.36 o
  -4   0  10     1980.46     2020.12     59.28 o
  -2   0  10        4.14      -20.86     20.86 o
   0   0  10      147.35      158.30     26.31 o
   2   0  10     4250.38     4079.64     85.93 o
   4   0  10     2352.84     2372.74     70.68 o
   6   0  10    14267.51    15497.82    177.96 o
   8   0  10      340.97      441.51     34.42 o
  10   0  10       51.36       33.28     27.01 o
  12   0  10      458.97      544.40     40.36 o
  14   0  10     7723.11     7531.25    211.31 o
  16   0  10       33.33        0.11     52.68 o
  18   0  10     1784.74     1729.24    116.71 o
  20   0  10      578.99      595.13    113.66 o
  22   0  10     1413.11     1613.53    191.33 o
  24   0  10    11470.09    10901.38    418.66 o
  26   0  10     1614.54     1829.74    219.36 o
  28   0  10        5.16      -10.39    167.66 o
 -35   1  10        1.59      139.73     68.30 o
 -33   1  10       42.87      183.60     70.44 o
 -31   1  10      300.84      403.05     64.86 o
 -29   1  10        0.00       10.07     48.19 o
 -27   1  10       24.90       64.18     47.06 o
 -25   1  10       91.79       79.87     46.63 o
 -23   1  10        3.63      104.74     37.11 o
 -21   1  10      101.03       64.47     36.84 o
 -19   1  10     3507.70     3317.64     66.85 o
 -17   1  10     1392.50     1412.23     61.75 o
 -15   1  10      247.56      279.50     25.54 o
 -13   1  10      245.08      264.32     21.47 o
 -11   1  10       77.46       30.47     15.50 o
  -9   1  10     1123.65     1265.40     33.88 o
  -7   1  10     2636.64     2938.77     47.46 o
  -5   1  10     4564.83     4741.87     56.80 o
  -3   1  10      684.82      769.89     30.28 o
  -1   1  10      332.24      359.34     28.45 o
   1   1  10     2915.76     3180.07     53.24 o
   3   1  10      268.86      212.38     21.90 o
   5   1  10      354.11      523.53     24.88 o
   7   1  10      250.44      226.86     21.05 o
   9   1  10      289.33      370.23     30.17 o
  11   1  10      747.67      741.73     33.27 o
  13   1  10       50.19       53.65     23.12 o
  15   1  10     4280.90     4160.53     98.49 o
  17   1  10      101.57       79.56     49.06 o
  19   1  10       88.59      126.39     60.20 o
  21   1  10       25.05       59.33     65.80 o
  23   1  10        9.31        5.41     56.07 o
  25   1  10       21.35       66.75     59.40 o
  27   1  10      191.46      108.28    184.69 o
 -34   2  10        0.09      177.14     67.29 o
 -32   2  10       88.99      201.05     69.34 o
 -30   2  10      451.13      537.25    141.78 o
 -28   2  10      475.36      377.39     72.38 o
 -26   2  10        5.22       41.74     40.47 o
 -24   2  10       25.14        1.18     41.31 o
 -22   2  10     1221.77     1333.64     75.27 o
 -20   2  10      449.39      443.42     46.40 o
 -18   2  10    18360.45    16424.32    275.20 o
 -16   2  10     5277.86     4931.47     97.60 o
 -14   2  10      811.57      869.70     42.89 o
 -12   2  10      880.50      891.13     31.51 o
 -10   2  10        3.48      -12.99     17.06 o
  -8   2  10       25.91       25.23     15.12 o
  -6   2  10      715.59      613.87     42.44 o
  -4   2  10      782.58     1019.31     34.74 o
  -2   2  10      285.22      242.22     26.58 o
   0   2  10     3424.39     3418.04     67.23 o
   2   2  10      849.35      729.34     32.95 o
   4   2  10      738.42      743.70     36.29 o
   6   2  10      929.29      942.18     46.52 o
   8   2  10     1631.71     1696.22     54.22 o
  10   2  10       69.89       61.77     28.93 o
  12   2  10      195.37      160.79     37.14 o
  14   2  10    10983.85    10186.06    192.20 o
  16   2  10      328.88      353.57     85.78 o
  18   2  10      801.53      753.15     66.37 o
  20   2  10      229.40      263.54     64.44 o
  22   2  10      154.45      202.03     93.51 o
  24   2  10       79.67      140.32     76.58 o
  26   2  10       24.49       73.68    206.31 o
 -31   3  10      521.34      576.13     96.61 o
 -29   3  10      296.46      275.73     81.01 o
 -27   3  10     1451.00     1551.78    100.95 o
 -25   3  10      206.30      163.32     55.86 o
 -23   3  10       36.49       33.41     43.87 o
 -21   3  10        1.78      -23.77     39.88 o
 -19   3  10      153.25      140.84     46.53 o
 -17   3  10      189.85      228.59     48.88 o
 -15   3  10      453.35      456.43     55.25 o
 -13   3  10      357.17      291.76     47.01 o
 -11   3  10     1575.27     1511.25     72.86 o
  -9   3  10      807.83      731.67     42.78 o
  -7   3  10      562.69      677.81     40.48 o
  -5   3  10     1096.40     1061.69    108.26 o
  -3   3  10       45.70      102.02     25.04 o
  -1   3  10       95.26      151.26     46.85 o
   1   3  10      840.37      868.17     48.13 o
   3   3  10     1576.58     1598.04    104.08 o
   5   3  10     1419.90     1368.46     99.30 o
   7   3  10      293.31      279.53     61.09 o
   9   3  10     2664.71     2421.91     76.56 o
  11   3  10       14.32      -30.18     30.18 o
  13   3  10        0.42       14.32     37.83 o
  15   3  10      209.28      210.88     48.71 o
  17   3  10       60.79       -5.14     53.88 o
  19   3  10        9.00      -27.06     43.80 o
  21   3  10      630.64      556.32     72.42 o
  23   3  10      128.90      354.40    167.90 o
 -28   4  10       21.15       20.95     49.31 o
 -26   4  10      289.29      326.97     90.50 o
 -24   4  10      664.60      664.08     75.91 o
 -22   4  10      671.72      819.30    149.04 o
 -20   4  10      140.93      174.90     70.55 o
 -18   4  10      412.00      393.00     60.09 o
 -16   4  10        0.03      -36.07     36.07 o
 -14   4  10      263.37      361.13     53.84 o
 -12   4  10      285.04      188.78     44.94 o
 -10   4  10      319.61      252.51     44.40 o
  -8   4  10     1812.83     1746.57    165.27 o
  -6   4  10     2290.75     2335.01    102.01 o
  -4   4  10      607.84      625.34     46.20 o
  -2   4  10      313.50      297.95     34.67 o
   0   4  10      841.65      767.90     46.89 o
   2   4  10      697.74      664.78    103.35 o
   4   4  10     1012.13      956.89     90.91 o
   6   4  10       41.89       48.71     48.14 o
   8   4  10      756.91      683.20     50.23 o
  10   4  10       16.32       48.60     32.79 o
  12   4  10      592.40      548.87     57.88 o
  14   4  10       24.47       -0.09     39.78 o
  16   4  10       10.44      -42.83     42.83 o
  18   4  10     1618.01     1526.89    119.90 o
  20   4  10       52.73       43.64     82.07 o
 -23   5  10      224.57      163.26    105.81 o
 -21   5  10      341.57      503.42     84.79 o
 -19   5  10        0.40       52.00     53.62 o
 -17   5  10      590.68      550.34     70.07 o
 -15   5  10       32.46       57.21     47.62 o
 -13   5  10       93.08       26.95    104.29 o
 -11   5  10        0.79       56.84     46.22 o
  -9   5  10       64.17       74.14     44.48 o
  -7   5  10        1.61        9.63     36.36 o
  -5   5  10       36.62      -47.10     70.34 o
  -3   5  10      233.09      195.67     90.47 o
  -1   5  10        1.26       36.77     70.48 o
   1   5  10       54.17       55.29     49.08 o
   3   5  10        6.48       45.23     46.11 o
   5   5  10      182.14      145.57     50.32 o
   7   5  10        2.26       -2.70     55.70 o
   9   5  10        6.39      -50.94     50.94 o
  11   5  10      141.42       14.67     59.43 o
  13   5  10      122.21      100.85     79.16 o
  15   5  10      114.13      174.18    179.98 o
  17   5  10        8.61     -165.48    165.48 o
 -16   6  10       92.00       80.99     83.53 o
 -14   6  10      411.52      538.84    117.50 o
 -12   6  10      310.04      324.70     70.44 o
 -10   6  10       24.00      -30.14    165.73 o
  -8   6  10      102.49       79.96    213.56 o
  -6   6  10      179.24       77.06    102.19 o
  -4   6  10      134.27      184.23     89.73 o
  -2   6  10      121.05      220.96     94.30 o
   0   6  10      275.91       39.11     88.18 o
   2   6  10      126.32        6.06     91.89 o
   4   6  10      235.54      143.36    158.48 o
   6   6  10       27.40      -93.21     93.21 o
   8   6  10      235.13      -13.79    107.47 o
 -35   1  11      381.07      482.83     83.06 o
 -33   1  11      100.65      145.18     70.12 o
 -31   1  11      689.85      843.84     75.76 o
 -29   1  11       22.66      -44.25     44.25 o
 -27   1  11      627.37      660.99     69.48 o
 -25   1  11       46.93       94.16     46.99 o
 -23   1  11     7310.95     6918.89    181.60 o
 -21   1  11      344.10      254.22     41.17 o
 -19   1  11      536.62      506.88     45.61 o
 -17   1  11     3744.61     3485.89     68.69 o
 -15   1  11     3417.65     3278.11     57.52 o
 -13   1  11     3066.46     2840.52     48.33 o
 -11   1  11     1722.73     1537.66     37.24 o
  -9   1  11     4160.37     4524.05     59.82 o
  -7   1  11    11723.86    12172.38    114.44 o
  -5   1  11       65.24       51.09     14.81 o
  -3   1  11       16.26        6.06     15.92 o
  -1   1  11      430.20      551.41     27.21 o
   1   1  11     3629.24     4146.95     64.18 o
   3   1  11     5274.33     5299.76     77.55 o
   5   1  11     3545.93     3692.38     61.27 o
   7   1  11      731.13      757.48     29.43 o
   9   1  11       53.38       18.13     19.73 o
  11   1  11     7860.18     7909.73    105.45 o
  13   1  11      628.57      643.26     72.15 o
  15   1  11      122.20       88.93     38.65 o
  17   1  11       10.60      -44.23     63.66 o
  19   1  11     3409.49     3124.63    143.55 o
  21   1  11       35.61       96.42     78.40 o
  23   1  11      466.96      491.89    102.56 o
  25   1  11      342.94      387.76    103.98 o
 -34   2  11      835.41      937.06    101.40 o
 -32   2  11      527.37      965.69     99.13 o
 -30   2  11        0.01        1.42     55.39 o
 -28   2  11      803.29      759.58    113.44 o
 -26   2  11       17.87       82.48     45.04 o
 -24   2  11      141.20      132.69     46.18 o
 -22   2  11       38.82       47.26     41.83 o
 -20   2  11      246.68      226.08     37.18 o
 -18   2  11     4448.51     3964.47     91.75 o
 -16   2  11      170.26      169.64     35.13 o
 -14   2  11      184.57      118.00     29.11 o
 -12   2  11        7.54       -4.16     20.46 o
 -10   2  11      561.04      571.40     28.44 o
  -8   2  11     1424.70     1388.12     38.60 o
  -6   2  11     1309.89     1250.96     36.56 o
  -4   2  11       16.87      -12.93     23.70 o
  -2   2  11     4028.94     3800.28     71.15 o
   0   2  11     1911.68     2089.24     50.80 o
   2   2  11     1251.75     1434.88     82.05 o
   4   2  11      764.70      785.79     43.56 o
   6   2  11       27.68        0.79     27.06 o
   8   2  11      138.66       91.93     33.78 o
  10   2  11     2912.25     2990.01     72.77 o
  12   2  11      136.53      103.89     34.86 o
  14   2  11     4250.93     3826.04    137.31 o
  16   2  11      210.19      174.91     59.84 o
  18   2  11        0.17      -38.66     39.85 o
  20   2  11      269.63      233.58     68.84 o
  22   2  11       13.15       16.60     62.14 o
  24   2  11      117.62       86.21    110.52 o
 -31   3  11        0.02       68.36     66.33 o
 -29   3  11        4.17      119.22    136.74 o
 -27   3  11      467.47      628.96     73.99 o
 -25   3  11      248.00      258.55     58.89 o
 -23   3  11      198.32      117.79     69.84 o
 -21   3  11      386.40      406.96     61.91 o
 -19   3  11     1244.25     1247.01     81.70 o
 -17   3  11      188.24      239.62     48.76 o
 -15   3  11      664.83      699.03     77.46 o
 -13   3  11    15325.45    14072.23    239.74 o
 -11   3  11     3006.75     2598.50     97.67 o
  -9   3  11     2095.27     2188.33     97.67 o
  -7   3  11     1680.91     1624.08    101.35 o
  -5   3  11      126.41       78.52     42.64 o
  -3   3  11      206.29      239.18     42.21 o
  -1   3  11      943.29     1076.84     68.02 o
   1   3  11      214.44      165.32     33.13 o
   3   3  11        0.10        1.98     26.42 o
   5   3  11      417.73      381.76     40.00 o
   7   3  11       10.31      -10.48     29.36 o
   9   3  11       18.86       22.93     53.58 o
  11   3  11      483.22      473.91     50.03 o
  13   3  11      375.15      428.66     56.28 o
  15   3  11       45.74       -2.43     46.92 o
  17   3  11      244.97      289.04     53.67 o
  19   3  11       49.85      102.94     48.95 o
  21   3  11       77.92      -21.28     62.69 o
  23   3  11     2066.51     1997.64    236.27 o
 -28   4  11       10.61      117.40     66.60 o
 -26   4  11      449.67      522.38     74.61 o
 -24   4  11      821.65      813.78     85.21 o
 -22   4  11     1700.76     1843.44    131.99 o
 -20   4  11      339.58      456.84     66.33 o
 -18   4  11      857.90      783.12     89.66 o
 -16   4  11       15.85      -25.39     60.47 o
 -14   4  11      175.10      185.37     59.56 o
 -12   4  11       16.52       -0.39     35.66 o
 -10   4  11       87.81       64.78     49.79 o
  -8   4  11       43.35       81.94     37.25 o
  -6   4  11      114.77      124.52     30.49 o
  -4   4  11      926.69      929.11     93.73 o
  -2   4  11        9.66      -14.29     24.19 o
   0   4  11        0.84       14.33     26.18 o
   2   4  11      173.61      191.41     33.07 o
   4   4  11      872.00      786.23     56.83 o
   6   4  11        3.30      -34.11     34.14 o
   8   4  11      363.16      380.29     45.75 o
  10   4  11       15.56       -3.37     41.49 o
  12   4  11       92.07       56.73     37.46 o
  14   4  11       33.81        5.96     44.60 o
  16   4  11        0.19       -7.78     71.74 o
  18   4  11       54.35       44.44     75.90 o
  20   4  11       43.09       92.28    162.10 o
 -23   5  11        4.69       37.55     70.83 o
 -21   5  11      268.69      349.86    103.76 o
 -19   5  11        2.96       -5.42     48.02 o
 -17   5  11       11.54      100.92     50.15 o
 -15   5  11      112.17      110.98     48.05 o
 -13   5  11      614.51      627.63     65.88 o
 -11   5  11       11.80       21.85     45.47 o
  -9   5  11      366.24      355.79     54.74 o
  -7   5  11      143.27      171.02     75.79 o
  -5   5  11      316.65      258.91     46.78 o
  -3   5  11     1090.01     1109.70    140.22 o
  -1   5  11     2710.18     2777.57    120.80 o
   1   5  11      155.95      118.97     72.97 o
   3   5  11      216.43      229.88     53.33 o
   5   5  11      719.13      717.59     81.68 o
   7   5  11       14.18      -22.17     59.12 o
   9   5  11       16.04       -0.50     55.71 o
  11   5  11       33.89       -2.63    131.07 o
  13   5  11      254.57      -22.71    171.52 o
  15   5  11       19.64      -22.47    168.38 o
 -16   6  11       46.10       72.32     88.15 o
 -14   6  11       94.03        5.90    130.70 o
 -12   6  11      565.56      704.35     87.95 o
 -10   6  11       30.19       18.73     85.64 o
  -8   6  11        1.04      -53.58    176.72 o
  -6   6  11       17.43      -81.17     85.52 o
  -4   6  11        0.19       -0.89     79.84 o
  -2   6  11        0.14      -81.89     81.89 o
   0   6  11        2.66      -30.31     87.16 o
   2   6  11      122.93      -41.83     91.61 o
   4   6  11       93.37       27.28     99.54 o
   6   6  11      111.26      -58.64     98.73 o
   8   6  11        4.71     -103.96    149.06 o
 -34   0  12        2.51      -14.74    105.40 o
 -32   0  12      570.78      793.71    156.68 o
 -30   0  12      226.50      363.12     81.82 o
 -28   0  12      219.19      118.28     67.36 o
 -26   0  12     2339.35     2444.96    129.85 o
 -24   0  12       31.02      -55.71     55.71 o
 -22   0  12     2135.17     2233.46    101.16 o
 -20   0  12      445.67      389.17     68.83 o
 -18   0  12      233.11      182.66     36.17 o
 -16   0  12      104.10       44.48     31.29 o
 -14   0  12     4598.59     4812.95     96.00 o
 -12   0  12    11173.38    10876.72    182.84 o
 -10   0  12     8229.28     8265.98    147.50 o
  -8   0  12      692.18      542.34     42.27 o
  -6   0  12       98.38       51.81     31.59 o
  -4   0  12      361.86      344.75     33.85 o
  -2   0  12     7111.95     7081.36    126.67 o
   0   0  12     1462.79     1498.83     56.17 o
   2   0  12     1471.73     1504.01     65.03 o
   4   0  12       35.08       13.50     31.31 o
   6   0  12     8963.24     9618.82    139.64 o
   8   0  12     2302.54     2176.22     69.01 o
  10   0  12     3692.21     3687.32    151.19 o
  12   0  12       65.82       21.61    101.95 o
  14   0  12      751.00      792.94     86.08 o
  16   0  12     1220.65     1251.43    104.97 o
  18   0  12       88.35       69.18     63.69 o
  20   0  12     5691.42     5447.19    292.31 o
  22   0  12       30.36     -149.30    149.30 o
  24   0  12        4.26       55.81    167.90 o
  26   0  12        0.01      121.76    174.91 o
 -35   1  12       42.85      144.58     98.82 o
 -33   1  12       22.94       95.74     69.98 o
 -31   1  12       17.97      -11.89     49.71 o
 -29   1  12      135.16      160.08     54.00 o
 -27   1  12       69.89       23.54     46.63 o
 -25   1  12       54.15       66.75     47.04 o
 -23   1  12     7233.57     6296.64    121.12 o
 -21   1  12      195.82      224.59     39.72 o
 -19   1  12      451.93      446.93     43.37 o
 -17   1  12        8.24        5.05     25.56 o
 -15   1  12       98.27       82.86     26.68 o
 -13   1  12      782.07      792.20     32.64 o
 -11   1  12      193.88      201.26     20.65 o
  -9   1  12      232.53      221.05     20.28 o
  -7   1  12       46.41       35.25     17.09 o
  -5   1  12     1321.97     1401.22     35.91 o
  -3   1  12      748.24      791.59     30.70 o
  -1   1  12      830.94      924.31     34.34 o
   1   1  12     2675.97     2902.50     69.22 o
   3   1  12      190.14      245.35     32.33 o
   5   1  12      132.21      140.88     24.22 o
   7   1  12       61.73       50.00     19.99 o
   9   1  12        0.77      -19.28     23.77 o
  11   1  12      189.11      188.76     27.40 o
  13   1  12      357.23      385.83     54.77 o
  15   1  12      530.29      562.11     68.23 o
  17   1  12       86.33       72.64     56.69 o
  19   1  12     1524.66     1536.07     96.00 o
  21   1  12       38.40       39.71     75.64 o
  23   1  12       14.75       26.31    102.60 o
  25   1  12      407.35      513.82     79.63 o
 -34   2  12      296.11      275.30     74.63 o
 -32   2  12     2648.29     2351.86    170.58 o
 -30   2  12       10.60       -0.88     64.88 o
 -28   2  12       40.90      110.67     93.15 o
 -26   2  12      234.42      296.69     63.48 o
 -24   2  12       99.43       38.10     47.44 o
 -22   2  12      834.29      962.82     66.24 o
 -20   2  12        2.06      -30.69     34.21 o
 -18   2  12      301.85      334.50     54.52 o
 -16   2  12      411.27      360.11     46.31 o
 -14   2  12     1796.61     1678.94     77.23 o
 -12   2  12       92.01       85.24     30.47 o
 -10   2  12      839.03      773.03     35.42 o
  -8   2  12     2748.71     2759.32     71.41 o
  -6   2  12       49.54       45.40     31.82 o
  -4   2  12     1459.08     1393.15     47.26 o
  -2   2  12    11226.95    11127.62    244.09 o
   0   2  12       58.36       69.72     31.99 o
   2   2  12      237.10      238.58     80.79 o
   4   2  12       12.84       53.89     33.89 o
   6   2  12      584.80      646.68     44.90 o
   8   2  12      532.89      577.07     40.66 o
  10   2  12       41.72        1.92     28.83 o
  12   2  12       39.15       28.37     38.80 o
  14   2  12     1089.24     1020.30     75.39 o
  16   2  12     2410.91     2291.49    104.67 o
  18   2  12       12.87      -40.38     67.60 o
  20   2  12       33.75      -58.36     59.88 o
  22   2  12        3.93      -16.80     64.98 o
  24   2  12       10.66     -181.19    187.95 o
 -31   3  12      175.50      314.56     82.24 o
 -29   3  12      362.65      510.67     92.64 o
 -27   3  12      283.03      282.34     62.15 o
 -25   3  12      283.58      275.17     58.57 o
 -23   3  12      834.53      680.09     73.36 o
 -21   3  12      488.92      567.77     66.75 o
 -19   3  12     1618.45     1521.31     89.87 o
 -17   3  12      323.36      364.48     54.18 o
 -15   3  12      184.55      155.75     47.56 o
 -13   3  12    15500.15    13985.36    239.82 o
 -11   3  12     2473.27     2472.95     90.16 o
  -9   3  12        4.03        3.74     33.20 o
  -7   3  12      103.22       96.76     35.48 o
  -5   3  12        1.07       -1.37    101.22 o
  -3   3  12       16.04      -14.37     66.14 o
  -1   3  12      889.69      848.32     81.28 o
   1   3  12     1348.80     1345.26     88.67 o
   3   3  12      214.62      235.77     36.38 o
   5   3  12       80.82       93.21     44.55 o
   7   3  12      462.68      585.46     75.39 o
   9   3  12      495.60      534.18     51.68 o
  11   3  12       26.16        9.94     35.34 o
  13   3  12       71.57       68.88     44.75 o
  15   3  12        0.74        2.27     40.86 o
  17   3  12        2.35      -44.78     58.44 o
  19   3  12       19.68      -47.48     47.48 o
  21   3  12        7.63       45.18    156.55 o
 -28   4  12       47.10      150.09     71.18 o
 -26   4  12      460.96      474.71    121.34 o
 -24   4  12      524.01      452.95     92.36 o
 -22   4  12     7032.60     7508.55    431.60 o
 -20   4  12     1236.10     1213.02     88.98 o
 -18   4  12      102.06      165.10     48.63 o
 -16   4  12       41.73       55.21     43.86 o
 -14   4  12       38.71       65.72     40.55 o
 -12   4  12       38.03       62.39     39.76 o
 -10   4  12     1273.88     1156.43    108.48 o
  -8   4  12     2248.34     2184.35    129.66 o
  -6   4  12      772.76      985.56     71.85 o
  -4   4  12      766.93      732.37     55.23 o
  -2   4  12      281.13      318.27     45.16 o
   0   4  12      182.53      216.97     57.74 o
   2   4  12      156.49      183.85     33.84 o
   4   4  12      237.98      217.25     67.24 o
   6   4  12       18.18        3.21     31.12 o
   8   4  12      315.71      264.74     42.29 o
  10   4  12      570.08      501.43     52.62 o
  12   4  12        0.03      -34.24     34.24 o
  14   4  12        8.50      -16.18     65.54 o
  16   4  12        6.98      -62.56     67.76 o
  18   4  12      123.26      135.24     90.28 o
 -23   5  12       50.59      129.74    138.91 o
 -21   5  12       52.62       70.70     73.82 o
 -19   5  12      274.52      171.55     60.39 o
 -17   5  12     1913.77     2019.11    124.67 o
 -15   5  12      303.31      324.90     58.20 o
 -13   5  12      125.59      146.53     55.02 o
 -11   5  12      153.81      126.57     49.01 o
  -9   5  12      488.22      419.58     60.81 o
  -7   5  12        9.83       41.86     70.25 o
  -5   5  12      451.84      404.31    107.59 o
  -3   5  12     1454.62     1484.53    118.83 o
  -1   5  12      623.65      668.85     62.27 o
   1   5  12      295.93      245.21     82.91 o
   3   5  12       13.31       17.60     73.39 o
   5   5  12       16.32      -48.49     48.49 o
   7   5  12        2.50      -49.74     49.74 o
   9   5  12       53.78      -43.38     64.08 o
  11   5  12       19.20      -60.49     60.49 o
  13   5  12       83.61      266.71    189.88 o
 -16   6  12      541.05      219.84    373.24 o
 -14   6  12      107.32       29.26    194.11 o
 -12   6  12       51.58      -56.85     84.60 o
 -10   6  12       18.32      -41.64     84.81 o
  -8   6  12        0.95      -76.46    228.17 o
  -6   6  12       38.45      -34.79     96.15 o
  -4   6  12       21.62       28.95    123.81 o
  -2   6  12       27.75       55.51     86.70 o
   0   6  12      125.28      -58.72     88.37 o
   2   6  12      843.72      513.15    195.44 o
   4   6  12      164.52      149.86    107.66 o
   6   6  12       35.47     -175.87    175.87 o
 -35   1  13       13.97      113.62     72.85 o
 -33   1  13      367.61      337.21     77.99 o
 -31   1  13        0.44        4.49     49.95 o
 -29   1  13        5.13       36.61     46.59 o
 -27   1  13      845.33     1053.39     69.30 o
 -25   1  13      133.26      110.91     45.95 o
 -23   1  13      438.97      386.93     51.37 o
 -21   1  13      664.73      702.86     48.08 o
 -19   1  13      838.81      929.34     51.35 o
 -17   1  13     2496.34     2443.69     60.32 o
 -15   1  13      156.94      212.30     29.51 o
 -13   1  13      387.07      455.11     30.16 o
 -11   1  13      485.89      541.17     30.19 o
  -9   1  13      268.99      327.90     24.99 o
  -7   1  13      909.07      962.81     37.50 o
  -5   1  13      749.71      860.56     30.88 o
  -3   1  13     2071.29     1754.01     43.70 o
  -1   1  13       22.38      -18.11     18.11 o
   1   1  13        0.14       -1.26     20.37 o
   3   1  13      740.49      863.06     37.51 o
   5   1  13      693.38      674.18     33.86 o
   7   1  13      917.50      947.29     38.01 o
   9   1  13      717.23      727.83     55.15 o
  11   1  13       67.70       57.42     41.71 o
  13   1  13      202.64      265.55     47.46 o
  15   1  13      269.57      360.48     93.89 o
  17   1  13      166.94      131.23     62.87 o
  19   1  13     3315.69     3098.31    147.03 o
  21   1  13      148.54      251.91     69.17 o
  23   1  13      214.91      230.32     73.04 o
  25   1  13     1572.96     1739.87    242.79 o
 -32   2  13        7.88       69.75     59.81 o
 -30   2  13       57.29       95.08     68.51 o
 -28   2  13       64.02      107.34     59.14 o
 -26   2  13      177.81      221.72     76.12 o
 -24   2  13      183.33      165.27     45.45 o
 -22   2  13       54.59       32.61     41.70 o
 -20   2  13       58.16       21.06     36.88 o
 -18   2  13     8225.58     7169.15    139.03 o
 -16   2  13      183.62      161.91     39.92 o
 -14   2  13      474.64      398.08     43.57 o
 -12   2  13     4504.48     4184.00     90.77 o
 -10   2  13      742.61      690.76     33.81 o
  -8   2  13      634.09      600.76     30.27 o
  -6   2  13     1064.35     1052.60     46.74 o
  -4   2  13     2329.35     2461.74     53.49 o
  -2   2  13      708.76      850.25     45.73 o
   0   2  13       82.44       65.63     34.76 o
   2   2  13       10.46        4.77     32.45 o
   4   2  13        1.35       -8.95     27.56 o
   6   2  13     1324.37     1263.69     59.01 o
   8   2  13      830.62      761.42     44.29 o
  10   2  13        0.86      -26.83     26.83 o
  12   2  13        1.96      -33.45     33.45 o
  14   2  13        4.67       -9.69     39.80 o
  16   2  13      666.62      676.50     65.71 o
  18   2  13      176.47      280.07     76.01 o
  20   2  13       69.40       31.41     87.57 o
  22   2  13       39.25       50.34     74.27 o
  24   2  13      112.30      394.02    211.14 o
 -31   3  13      224.85      369.07     89.61 o
 -29   3  13      558.06      587.92    175.15 o
 -27   3  13     2115.55     2221.57    165.01 o
 -25   3  13        0.34       13.19     46.14 o
 -23   3  13      565.46      622.33     71.02 o
 -21   3  13       53.22       24.83     65.94 o
 -19   3  13      228.45      272.73     64.58 o
 -17   3  13     1116.44     1108.98    101.89 o
 -15   3  13      835.23     1010.80     69.69 o
 -13   3  13     1982.63     2166.71     91.24 o
 -11   3  13       53.11       79.62     39.32 o
  -9   3  13       29.99       27.43     34.12 o
  -7   3  13       71.56       57.53     43.90 o
  -5   3  13      722.32      619.80    100.92 o
  -3   3  13      133.95      101.22     52.67 o
  -1   3  13      543.15      618.41     59.64 o
   1   3  13     1264.25     1196.00     61.81 o
   3   3  13     2926.47     2877.37     82.93 o
   5   3  13      608.81      676.44     49.80 o
   7   3  13       61.36       29.19     43.44 o
   9   3  13      119.43      100.24     37.67 o
  11   3  13        1.00       -0.69     43.27 o
  13   3  13      250.28      274.60     53.35 o
  15   3  13      218.14      261.90     60.31 o
  17   3  13       10.46      -43.11     43.11 o
  19   3  13       25.01      119.33     76.36 o
  21   3  13      103.28      111.37    157.03 o
 -28   4  13        0.06       69.08     66.93 o
 -26   4  13       57.79       63.01     56.98 o
 -24   4  13     2852.99     2832.11    128.51 o
 -22   4  13     1061.70     1010.80     84.96 o
 -20   4  13        3.73       51.21     48.23 o
 -18   4  13      871.52      892.23    109.32 o
 -16   4  13       38.17       54.52     42.58 o
 -14   4  13       74.06      134.11     47.21 o
 -12   4  13      306.23      354.02     53.43 o
 -10   4  13       32.09       20.68     54.34 o
  -8   4  13     9513.65     8705.38    209.00 o
  -6   4  13     3377.95     3174.26    118.11 o
  -4   4  13        0.00       64.05     31.08 o
  -2   4  13       58.16       76.23     31.20 o
   0   4  13      166.69      155.01     36.18 o
   2   4  13      124.50      110.79     34.06 o
   4   4  13       90.18       83.81     32.88 o
   6   4  13      563.31      595.89     51.67 o
   8   4  13      161.17      143.41     39.35 o
  10   4  13       20.87       -8.37     36.15 o
  12   4  13        0.02      -56.77     71.62 o
  14   4  13       61.66       24.48     43.36 o
  16   4  13        8.51      -62.31     76.54 o
  18   4  13        6.95      152.92    160.41 o
 -23   5  13       14.00      -29.57     65.86 o
 -21   5  13      302.21      575.64    103.05 o
 -19   5  13        2.57      -54.62     54.62 o
 -17   5  13     2838.37     2982.81    209.46 o
 -15   5  13       24.20       59.14     58.72 o
 -13   5  13     2181.93     2013.56    109.82 o
 -11   5  13      182.43      154.28     77.25 o
  -9   5  13       99.16       78.50     61.04 o
  -7   5  13       92.86      104.01     57.48 o
  -5   5  13        4.89       -7.61     35.15 o
  -3   5  13       51.55       41.56     30.75 o
  -1   5  13      281.03      297.66     39.75 o
   1   5  13       24.30      -28.61     41.72 o
   3   5  13        8.09       -4.69     48.93 o
   5   5  13        2.24       35.23     52.82 o
   7   5  13       80.74       -8.00     57.36 o
   9   5  13      199.77      193.34     71.03 o
  11   5  13       28.04     -105.44    105.44 o
  13   5  13      197.34      148.33    182.88 o
 -14   6  13      169.75      104.08    152.80 o
 -12   6  13        7.15      -46.71    162.10 o
 -10   6  13       56.17      -74.71     98.08 o
  -8   6  13      899.76     1096.15    164.33 o
  -6   6  13      127.62      388.95    131.66 o
  -4   6  13       10.39        5.50     84.39 o
  -2   6  13       15.10       45.68     92.04 o
   0   6  13     1895.51     1956.67    166.65 o
   2   6  13     1065.65      875.08    135.27 o
   4   6  13     1318.14     1182.03    226.12 o
 -34   0  14      155.16      239.58     88.59 o
 -32   0  14       32.39       65.14    109.93 o
 -30   0  14      117.00       93.86     70.89 o
 -28   0  14      119.56      227.03     71.52 o
 -26   0  14      150.47       17.85     58.67 o
 -24   0  14       78.99       45.87     63.28 o
 -22   0  14      552.60      548.97     72.03 o
 -20   0  14      259.02      213.90     61.90 o
 -18   0  14      860.78      724.66     62.68 o
 -16   0  14       44.30      118.35     52.31 o
 -14   0  14      702.16      725.04     58.35 o
 -12   0  14     1284.20     1297.37    120.33 o
 -10   0  14       15.85       11.09     30.95 o
  -8   0  14      333.70      347.90     41.74 o
  -6   0  14     1140.89     1091.94     77.51 o
  -4   0  14      331.53      363.74     39.00 o
  -2   0  14      112.62       89.44     29.80 o
   0   0  14      573.78      612.19     44.35 o
   2   0  14     1350.57     1382.96     61.62 o
   4   0  14     1453.59     1707.79     54.29 o
   6   0  14     1372.79     1540.24     74.59 o
   8   0  14      358.47      439.98     74.12 o
  10   0  14       76.76      -25.67     57.38 o
  12   0  14      106.81       63.50     70.06 o
  14   0  14      336.43      309.21     97.48 o
  16   0  14      605.49      609.46     89.22 o
  18   0  14      958.67     1176.50    189.40 o
  20   0  14     1196.50     1410.11    202.45 o
  22   0  14       31.27        0.72    169.83 o
  24   0  14     5105.15     5138.69    318.65 o
 -33   1  14       15.89       55.74     65.40 o
 -31   1  14      367.00      532.70     67.67 o
 -29   1  14       18.83       83.33     54.24 o
 -27   1  14      174.03      120.21     49.79 o
 -25   1  14      161.16      175.78     48.87 o
 -23   1  14      193.34       72.61     44.49 o
 -21   1  14       41.94       21.52     37.59 o
 -19   1  14       85.78       36.03     34.85 o
 -17   1  14       24.42       26.45     31.54 o
 -15   1  14      209.45      159.50     29.66 o
 -13   1  14      316.72      333.17     32.56 o
 -11   1  14      759.15      715.81     33.53 o
  -9   1  14     4455.82     4104.98     65.66 o
  -7   1  14     7802.86     7034.69     87.92 o
  -5   1  14     1093.68     1092.89     41.16 o
  -3   1  14       86.77      111.91     27.07 o
  -1   1  14      135.08      134.97     23.98 o
   1   1  14       70.94       90.10     23.76 o
   3   1  14        1.14      -24.64     26.32 o
   5   1  14       13.80       -1.03     23.80 o
   7   1  14       22.75      -13.33     20.32 o
   9   1  14        0.37      -27.64     29.57 o
  11   1  14      234.70      219.45     45.65 o
  13   1  14      368.02      331.88     93.71 o
  15   1  14      754.72      801.80     93.16 o
  17   1  14       39.73      -28.75     57.97 o
  19   1  14       31.45       62.18     59.87 o
  21   1  14        0.56      108.20     79.65 o
  23   1  14        0.64       28.55     63.20 o
 -32   2  14        0.71      164.49    115.80 o
 -30   2  14        6.20       -5.12     53.52 o
 -28   2  14      329.79      332.90     70.34 o
 -26   2  14      328.04      327.86     62.16 o
 -24   2  14        5.69        5.49     40.83 o
 -22   2  14        0.66       -7.03     39.02 o
 -20   2  14      133.58      143.13     41.75 o
 -18   2  14     5406.38     4427.02    108.45 o
 -16   2  14     1527.65     1593.58     90.32 o
 -14   2  14     4771.56     4490.38     98.92 o
 -12   2  14      150.93      145.18     35.45 o
 -10   2  14      394.46      397.99     40.16 o
  -8   2  14      526.16      639.91     42.98 o
  -6   2  14      150.75      161.07     29.53 o
  -4   2  14       60.57       62.59     45.46 o
  -2   2  14      538.36      533.58     42.74 o
   0   2  14      421.90      512.14     43.04 o
   2   2  14      168.26      148.86     41.34 o
   4   2  14        1.33       14.31     29.18 o
   6   2  14      303.61      254.61     37.80 o
   8   2  14       36.45        4.27     43.45 o
  10   2  14        0.31      -32.40     32.40 o
  12   2  14       23.31       26.84     40.39 o
  14   2  14      752.94      792.82     75.39 o
  16   2  14      581.79      557.31     92.58 o
  18   2  14      120.42      105.55     72.35 o
  20   2  14       79.19      120.19     73.75 o
  22   2  14        3.97     -186.74    186.74 o
 -31   3  14      368.36      620.86     98.56 o
 -29   3  14      199.52      162.83     69.69 o
 -27   3  14      318.94      321.96     65.24 o
 -25   3  14       15.52       72.29     47.00 o
 -23   3  14        0.11       78.90     47.88 o
 -21   3  14       49.51       73.17     44.40 o
 -19   3  14     2445.73     2237.37    103.46 o
 -17   3  14     1826.63     1892.44    108.79 o
 -15   3  14      934.73      853.13     75.77 o
 -13   3  14     2037.68     2081.80     88.36 o
 -11   3  14       12.35       10.05     49.37 o
  -9   3  14      140.87      190.66     47.63 o
  -7   3  14      996.87     1132.47     76.52 o
  -5   3  14        4.06       20.91     61.53 o
  -3   3  14     1017.19      915.11     74.82 o
  -1   3  14      253.56      322.94     69.40 o
   1   3  14     1286.79     1213.76     64.69 o
   3   3  14     1432.79     1510.17     98.01 o
   5   3  14       61.50       61.13     34.62 o
   7   3  14       10.47       -7.60     31.25 o
   9   3  14       10.54       48.05     46.53 o
  11   3  14       13.50       13.95     39.23 o
  13   3  14      355.53      373.26     59.56 o
  15   3  14      151.21      161.97     53.99 o
  17   3  14       23.45       10.24     50.34 o
  19   3  14        1.96      -12.32    145.67 o
 -28   4  14       33.85       48.95     58.75 o
 -26   4  14        2.96       63.34     79.61 o
 -24   4  14      921.05      911.06    128.04 o
 -22   4  14        0.37       12.72     49.27 o
 -20   4  14      219.64      247.59     54.53 o
 -18   4  14      671.20      681.98     70.65 o
 -16   4  14       15.30       59.05     44.65 o
 -14   4  14       78.18       -1.62     42.34 o
 -12   4  14      124.92      112.12     55.90 o
 -10   4  14      554.83      650.03     68.70 o
  -8   4  14    14181.14    12958.25    275.37 o
  -6   4  14       84.88      134.41     54.93 o
  -4   4  14      353.11      270.97     41.56 o
  -2   4  14       48.39       39.43     31.84 o
   0   4  14        7.19       15.05     60.67 o
   2   4  14       70.67       60.85     32.50 o
   4   4  14      820.64      905.05     92.61 o
   6   4  14      205.25      216.17     60.22 o
   8   4  14      355.74      228.68     45.91 o
  10   4  14      373.78      285.72     71.20 o
  12   4  14       57.48      -11.15     46.55 o
  14   4  14       69.66       73.72     48.97 o
  16   4  14       35.00     -149.78    162.10 o
 -23   5  14       14.56      -57.29     61.19 o
 -21   5  14      376.47      470.59     93.92 o
 -19   5  14        0.87       19.45     73.06 o
 -17   5  14      474.69      727.31     91.71 o
 -15   5  14      602.30      494.42     75.60 o
 -13   5  14     1656.25     1516.92    102.15 o
 -11   5  14        4.73        6.18     66.43 o
  -9   5  14        5.16       -8.90     57.35 o
  -7   5  14        0.41       29.84     43.99 o
  -5   5  14      212.33      176.60     38.03 o
  -3   5  14     4843.33     4733.11    115.85 o
  -1   5  14     1803.83     1692.13     74.52 o
   1   5  14      304.91      278.24     40.36 o
   3   5  14       85.49       95.89     34.97 o
   5   5  14     1172.49     1185.15     94.72 o
   7   5  14        2.90      -93.32    107.07 o
   9   5  14      153.70      127.31    115.02 o
  11   5  14       47.61      -51.28    107.00 o
 -12   6  14     1616.96     1695.39    347.39 o
 -10   6  14        5.29      -77.18    103.64 o
  -8   6  14     1085.03      846.74    167.17 o
  -6   6  14        2.04      -29.71    105.09 o
  -4   6  14        6.49       68.41     84.87 o
  -2   6  14        3.37      -63.57     84.28 o
   0   6  14       11.13       43.78    150.99 o
   2   6  14      492.36      324.28    118.87 o
 -33   1  15      161.14      204.93     56.02 o
 -31   1  15       28.41       63.54     54.18 o
 -29   1  15      103.00       91.71     51.39 o
 -27   1  15      807.77      724.18     63.19 o
 -25   1  15      155.26      149.00     46.95 o
 -23   1  15      137.24       66.85     43.35 o
 -21   1  15     1152.17     1179.36     59.70 o
 -19   1  15      501.55      462.03     45.04 o
 -17   1  15      223.61      222.14     39.19 o
 -15   1  15        7.93       -1.09     30.84 o
 -13   1  15      178.44       78.57     34.28 o
 -11   1  15     2167.35     2058.96     55.91 o
  -9   1  15     4773.43     4178.39     67.96 o
  -7   1  15     2109.69     1814.00     45.31 o
  -5   1  15      151.85      181.72     27.31 o
  -3   1  15      137.02      150.02     35.58 o
  -1   1  15        0.53      -11.25     21.77 o
   1   1  15      177.93      137.89     27.23 o
   3   1  15      570.59      611.64     48.17 o
   5   1  15       92.42       73.05     24.83 o
   7   1  15      152.83       92.56     35.27 o
   9   1  15      635.66      621.88    103.78 o
  11   1  15     2266.69     2120.14    104.36 o
  13   1  15        2.76       67.61     54.14 o
  15   1  15        4.70       81.09     59.78 o
  17   1  15      130.19      182.63     64.81 o
  19   1  15      216.04      245.55     72.85 o
  21   1  15      450.06      384.64     77.39 o
  23   1  15      597.82      520.94    105.21 o
 -32   2  15      218.83      329.27     76.06 o
 -30   2  15        5.77       54.91    116.15 o
 -28   2  15     2033.68     1937.43    152.57 o
 -26   2  15       20.26       34.10     51.32 o
 -24   2  15       25.62       57.14     41.17 o
 -22   2  15        1.10      -12.28     38.10 o
 -20   2  15       17.06       94.60     39.03 o
 -18   2  15      216.87      148.37     44.13 o
 -16   2  15      107.46       96.55     38.95 o
 -14   2  15      340.69      361.20     43.76 o
 -12   2  15      188.02      167.40     37.07 o
 -10   2  15     1911.91     1787.32     63.46 o
  -8   2  15       85.70       79.18     41.14 o
  -6   2  15      238.82      281.38     40.64 o
  -4   2  15      452.81      421.26     44.42 o
  -2   2  15     1190.97     1357.10     64.37 o
   0   2  15       64.39       97.73     35.41 o
   2   2  15     1410.80     1189.56     71.52 o
   4   2  15       93.72       79.51     32.78 o
   6   2  15      487.88      469.95     44.41 o
   8   2  15        5.55      -15.26     32.70 o
  10   2  15       78.62       52.04     47.14 o
  12   2  15       19.74       48.25     59.72 o
  14   2  15       96.10       85.51     51.99 o
  16   2  15      143.46       83.52     65.95 o
  18   2  15        6.00      -29.82    153.04 o
  20   2  15        6.47      395.71    207.04 o
  22   2  15        0.00      262.36    199.55 o
 -31   3  15       13.09      158.34     87.71 o
 -29   3  15      120.12       35.00     68.04 o
 -27   3  15      251.18      314.23     64.39 o
 -25   3  15      139.01      266.74     59.01 o
 -23   3  15       39.90       88.80     49.34 o
 -21   3  15      141.73       83.53     47.74 o
 -19   3  15     4415.78     4096.07    130.38 o
 -17   3  15     4106.47     3664.25    118.76 o
 -15   3  15      570.53      570.10     71.11 o
 -13   3  15     3995.65     3658.39    113.26 o
 -11   3  15      607.05      567.35     55.70 o
  -9   3  15      750.21      689.22     81.77 o
  -7   3  15       10.01      -29.86     58.00 o
  -5   3  15     1337.83     1264.94     81.23 o
  -3   3  15      777.61      873.53     71.58 o
  -1   3  15      128.84       77.08     59.04 o
   1   3  15      179.49      287.65     43.74 o
   3   3  15       82.91       73.32     35.67 o
   5   3  15      218.53      324.14     43.70 o
   7   3  15       11.61        3.35     46.27 o
   9   3  15        1.98        3.75     36.33 o
  11   3  15       46.71      101.62     42.81 o
  13   3  15        7.15       24.72     44.52 o
  15   3  15       63.98       20.47     48.94 o
  17   3  15      182.67      108.36     57.26 o
 -26   4  15      245.96      298.77     68.34 o
 -24   4  15     1085.52     1087.82     90.81 o
 -22   4  15     1208.14     1428.85     94.95 o
 -20   4  15      224.19      169.33     53.44 o
 -18   4  15      123.71      145.25     52.67 o
 -16   4  15        0.43       15.43     43.62 o
 -14   4  15        6.35       19.36     62.90 o
 -12   4  15        2.06        9.69     42.16 o
 -10   4  15      102.37      186.62     60.10 o
  -8   4  15      908.41      863.75     76.33 o
  -6   4  15       84.36        6.28     56.77 o
  -4   4  15      296.20      232.56     68.94 o
  -2   4  15       61.72       73.52     86.48 o
   0   4  15      237.66      234.58     83.55 o
   2   4  15      571.94      558.77     80.21 o
   4   4  15      132.82      122.62     70.25 o
   6   4  15       48.42       49.93     36.96 o
   8   4  15     1290.80     1168.02     70.81 o
  10   4  15      647.37      682.58     63.71 o
  12   4  15       15.28      -69.67     69.67 o
  14   4  15      152.84       39.28     85.09 o
  16   4  15       44.03     -157.51    166.69 o
 -21   5  15      198.38      209.11     81.58 o
 -19   5  15       48.82       97.64    113.78 o
 -17   5  15      191.50      159.06     67.84 o
 -15   5  15       12.64       19.60     52.43 o
 -13   5  15      233.29      267.96     63.51 o
 -11   5  15       63.30       48.35     46.83 o
  -9   5  15        5.13       20.32     31.88 o
  -7   5  15       64.79      116.36     37.21 o
  -5   5  15      642.39      745.28     72.84 o
  -3   5  15     5520.11     5302.63    149.55 o
  -1   5  15      415.57      388.59     44.13 o
   1   5  15       24.22       33.31     33.98 o
   3   5  15      215.73      210.67     43.80 o
   5   5  15      509.19      415.54     50.77 o
   7   5  15       22.09      -49.37    102.40 o
   9   5  15       43.85      -56.89    266.71 o
  11   5  15       80.92      -94.75    113.50 o
 -10   6  15        4.26      -56.24    110.64 o
  -8   6  15       53.09      -11.84    101.95 o
  -6   6  15       63.22        7.01    101.71 o
  -4   6  15        1.44      -10.71     85.56 o
  -2   6  15      196.33      151.05    154.13 o
 -34   0  16      237.11      332.30     95.11 o
 -32   0  16      118.42       70.29     78.54 o
 -30   0  16      272.01      204.50     74.44 o
 -28   0  16       27.74       22.11     61.91 o
 -26   0  16      303.39      363.30     76.27 o
 -24   0  16      123.53      161.93     66.84 o
 -22   0  16     4641.02     3620.65    125.83 o
 -20   0  16       78.99       90.08     60.83 o
 -18   0  16      222.11      231.03     67.76 o
 -16   0  16      690.73      611.25     60.92 o
 -14   0  16     2183.57     2239.14     88.05 o
 -12   0  16     1374.43     1291.10     67.93 o
 -10   0  16       22.05      -12.09     31.77 o
  -8   0  16     1234.27     1266.89     64.65 o
  -6   0  16     6224.24     5717.83    126.54 o
  -4   0  16    14239.48    13290.47    266.18 o
  -2   0  16    16796.48    15454.73    244.85 o
   0   0  16      134.49      112.72     35.36 o
   2   0  16      165.43      185.18     46.81 o
   4   0  16      354.46      491.63     86.50 o
   6   0  16        8.49        5.50     51.55 o
   8   0  16      261.65      247.11     68.37 o
  10   0  16        4.55       63.69    102.91 o
  12   0  16       51.62       17.64     56.24 o
  14   0  16      419.75      667.49    163.31 o
  16   0  16      502.35      895.79    177.08 o
  18   0  16      216.01      169.35    162.34 o
  20   0  16      355.87      374.94    178.29 o
  22   0  16      543.32      852.30    198.58 o
 -33   1  16      217.84      190.86     70.78 o
 -31   1  16      131.90      179.63     58.62 o
 -29   1  16       55.01      127.27     50.09 o
 -27   1  16       61.47       63.74     51.57 o
 -25   1  16        0.51       -7.06     45.31 o
 -23   1  16     1317.16     1195.20     73.99 o
 -21   1  16      147.63       97.91     43.33 o
 -19   1  16      182.95      303.15     39.04 o
 -17   1  16      373.97      365.60     39.74 o
 -15   1  16       88.58       30.34     36.45 o
 -13   1  16     1165.00      912.47     51.88 o
 -11   1  16      584.57      449.68     41.49 o
  -9   1  16      795.07      743.85     44.18 o
  -7   1  16      323.15      308.73     32.01 o
  -5   1  16      377.05      395.92     47.51 o
  -3   1  16        4.79      -26.19     26.19 o
  -1   1  16      368.38      375.37     32.87 o
   1   1  16       46.10       41.31     33.03 o
   3   1  16        8.33      -21.85     32.26 o
   5   1  16      173.80      172.82     40.09 o
   7   1  16     1241.30     1160.54     68.66 o
   9   1  16      221.22      190.75     45.42 o
  11   1  16      256.19      255.31    100.91 o
  13   1  16       65.54      -47.95     53.22 o
  15   1  16       99.56       98.72     58.51 o
  17   1  16        3.94       32.80     58.75 o
  19   1  16        3.12        6.99     78.69 o
  21   1  16        0.95       17.97     66.31 o
 -32   2  16      229.70      221.86     83.23 o
 -30   2  16        0.53        1.51     55.57 o
 -28   2  16      146.61       53.91     59.99 o
 -26   2  16        4.68       81.25     58.92 o
 -24   2  16       72.55       74.71     46.56 o
 -22   2  16      792.06      700.69     61.04 o
 -20   2  16       97.08       89.50     42.86 o
 -18   2  16       10.08      -21.85     41.61 o
 -16   2  16       43.75       33.55     35.52 o
 -14   2  16     5557.73     5281.61    108.97 o
 -12   2  16     7001.43     6362.52    117.57 o
 -10   2  16      178.15       91.70     29.98 o
  -8   2  16      546.10      474.92     41.72 o
  -6   2  16      345.21      289.50     43.59 o
  -4   2  16        6.66       -9.61     31.53 o
  -2   2  16       79.73      149.61     40.13 o
   0   2  16     1110.73     1140.06     61.74 o
   2   2  16      197.34      173.86     40.70 o
   4   2  16      255.47      127.37     45.36 o
   6   2  16        0.45       -8.83     30.27 o
   8   2  16      308.05      233.48     46.13 o
  10   2  16       41.49       41.88     42.44 o
  12   2  16       40.48      -14.68     41.56 o
  14   2  16      107.32        9.80    158.24 o
  16   2  16      607.28      512.49     92.24 o
  18   2  16        0.20       74.63     81.30 o
  20   2  16      237.38      223.22    195.68 o
 -29   3  16      554.28      665.59    102.02 o
 -27   3  16        3.31       29.60     50.85 o
 -25   3  16       12.84       34.77     46.78 o
 -23   3  16       21.17        5.37     57.15 o
 -21   3  16       54.24       29.09     45.46 o
 -19   3  16     4180.02     3820.95    139.72 o
 -17   3  16      667.98      827.61     69.35 o
 -15   3  16       90.50      154.72     72.07 o
 -13   3  16     1706.66     1479.40     93.39 o
 -11   3  16        2.93       31.73     40.98 o
  -9   3  16       51.24       36.06     42.06 o
  -7   3  16     1046.19     1125.79     80.07 o
  -5   3  16       68.75      133.89     46.16 o
  -3   3  16     1824.69     1484.42    141.41 o
  -1   3  16      669.42      636.87    111.31 o
   1   3  16      149.01       79.88     43.23 o
   3   3  16      535.94      537.52     53.24 o
   5   3  16      262.47      255.96     55.26 o
   7   3  16      285.57      254.54     44.83 o
   9   3  16      250.05      294.42    122.22 o
  11   3  16      647.48      731.73    116.02 o
  13   3  16       30.75       60.41     47.90 o
  15   3  16       35.46       -2.08     51.58 o
 -26   4  16       19.22      -20.29     68.87 o
 -24   4  16     1975.95     1856.10    111.00 o
 -22   4  16      917.77     1020.02     87.79 o
 -20   4  16      584.13      531.04    104.89 o
 -18   4  16       29.80       -0.12     48.54 o
 -16   4  16      211.36      321.78     72.49 o
 -14   4  16       20.63      113.30     50.53 o
 -12   4  16      438.02      412.89    133.01 o
 -10   4  16      680.50      659.37     79.35 o
  -8   4  16        0.08        1.57     42.00 o
  -6   4  16      123.73      166.44     51.49 o
  -4   4  16      165.88      204.90     43.23 o
  -2   4  16      484.82      483.64     74.66 o
   0   4  16      313.92      427.01     88.25 o
   2   4  16       88.76       55.11     37.43 o
   4   4  16      249.09      236.15     60.38 o
   6   4  16      656.38      616.69     67.14 o
   8   4  16      170.36      148.73     46.79 o
  10   4  16      985.50      964.80    118.92 o
  12   4  16       50.84      -89.25     89.25 o
  14   4  16       79.22      -29.47    176.35 o
 -21   5  16        0.03       87.12    102.70 o
 -19   5  16      441.23      454.20    184.81 o
 -17   5  16     1181.57     1131.92    159.11 o
 -15   5  16       28.32      -23.05     49.96 o
 -13   5  16       83.08      -29.37     55.95 o
 -11   5  16      160.90      123.86     38.89 o
  -9   5  16       72.21       53.65     44.35 o
  -7   5  16       97.78       33.36     35.42 o
  -5   5  16        5.21       15.51     40.10 o
  -3   5  16     1318.83     1390.34    114.99 o
  -1   5  16       66.29       26.70     40.48 o
   1   5  16        4.39      -34.31     34.31 o
   3   5  16      174.01      142.84     61.51 o
   5   5  16        2.12       10.28     47.82 o
   7   5  16        7.85       58.69    157.03 o
   9   5  16        9.40       12.72    114.62 o
 -33   1  17       19.78      124.66     54.45 o
 -31   1  17      187.87      234.98     59.02 o
 -29   1  17      210.82      257.16     59.15 o
 -27   1  17      899.74      898.85     67.35 o
 -25   1  17      352.86      336.34     53.80 o
 -23   1  17     3363.97     2804.35     98.27 o
 -21   1  17       77.36       92.35     54.07 o
 -19   1  17       65.21       39.65     34.30 o
 -17   1  17     2627.84     2187.92     66.52 o
 -15   1  17      346.34      280.82     39.64 o
 -13   1  17      179.22      125.84     35.60 o
 -11   1  17       46.99      -11.17     29.04 o
  -9   1  17     2277.02     2009.26     64.46 o
  -7   1  17     2945.83     2703.22     69.89 o
  -5   1  17      487.87      420.11     46.19 o
  -3   1  17     2097.81     2095.24     75.26 o
  -1   1  17      758.08      707.97     52.60 o
   1   1  17     2786.13     2646.74     83.05 o
   3   1  17     1870.32     2035.83     69.78 o
   5   1  17        8.19       16.45     48.64 o
   7   1  17      843.78      677.24     57.42 o
   9   1  17      179.57      193.11     60.38 o
  11   1  17       69.76       48.29     57.44 o
  13   1  17      151.62      164.45     71.85 o
  15   1  17       59.88       96.14     61.16 o
  17   1  17       24.91       94.16    104.27 o
  19   1  17      149.13       65.02     72.02 o
  21   1  17        0.26       63.84    108.80 o
 -32   2  17       67.51      109.50     68.22 o
 -30   2  17        9.06       20.92     59.01 o
 -28   2  17       83.59       87.59     61.95 o
 -26   2  17      970.00     1194.34    122.55 o
 -24   2  17      894.11      935.56     70.17 o
 -22   2  17        0.46        3.93     38.79 o
 -20   2  17        1.52        1.54     66.88 o
 -18   2  17       54.06       53.45     38.92 o
 -16   2  17      602.02      621.29     53.89 o
 -14   2  17     9188.57     8414.94    143.50 o
 -12   2  17     3558.41     3012.44     81.62 o
 -10   2  17      115.65       70.18     32.60 o
  -8   2  17       90.46       76.17     38.34 o
  -6   2  17      138.43      108.84     38.21 o
  -4   2  17        6.86       10.97     33.56 o
  -2   2  17      487.58      611.49     53.06 o
   0   2  17      216.81      254.70     44.40 o
   2   2  17      285.96      257.82     56.40 o
   4   2  17     1365.05     1293.64     81.43 o
   6   2  17      222.26      166.34     55.05 o
   8   2  17      640.12      650.10     70.82 o
  10   2  17      161.83      172.25     48.64 o
  12   2  17       10.96       18.41     46.52 o
  14   2  17      303.15      298.98     83.22 o
  16   2  17        5.35       -3.25     71.43 o
  18   2  17       14.18       55.61     75.60 o
 -29   3  17       23.32       63.64     86.35 o
 -27   3  17        2.21       35.41     49.76 o
 -25   3  17        6.45       95.92     64.89 o
 -23   3  17        0.50       45.29     49.55 o
 -21   3  17       16.75       58.39     58.23 o
 -19   3  17        2.02       -4.64     45.40 o
 -17   3  17      189.38      185.10     56.63 o
 -15   3  17       49.41       76.15     68.41 o
 -13   3  17      331.54      371.07     53.60 o
 -11   3  17       46.28       18.34     41.72 o
  -9   3  17       19.60       -9.43     38.93 o
  -7   3  17      257.41      204.98     76.39 o
  -5   3  17     1577.05     1525.78     93.61 o
  -3   3  17     3807.19     3230.22    126.71 o
  -1   3  17       76.64       31.79     73.76 o
   1   3  17       16.86       20.66     35.96 o
   3   3  17      275.07      351.37     49.83 o
   5   3  17       55.56       43.38     51.42 o
   7   3  17      301.47      310.22     47.76 o
   9   3  17      233.11      221.68     78.23 o
  11   3  17        5.79      -14.33     46.55 o
  13   3  17      435.91      488.90     71.87 o
  15   3  17      544.80      874.28    145.92 o
 -26   4  17      348.14      396.55     95.69 o
 -24   4  17     2278.43     2246.89    120.76 o
 -22   4  17      194.00      174.22     56.27 o
 -20   4  17       69.49      -14.92     85.01 o
 -18   4  17       94.80      118.15     60.64 o
 -16   4  17        0.02      -13.63     66.03 o
 -14   4  17      552.97      479.79     74.31 o
 -12   4  17      115.02      152.69     61.04 o
 -10   4  17      156.56       85.03     99.42 o
  -8   4  17     2724.69     2481.34    122.70 o
  -6   4  17      322.10      177.81     55.79 o
  -4   4  17       63.60      164.58     45.96 o
  -2   4  17       41.43       72.06     45.40 o
   0   4  17       13.59       58.63     41.69 o
   2   4  17        0.57       12.51     37.55 o
   4   4  17       69.92       79.04     70.75 o
   6   4  17       76.31       36.35     40.70 o
   8   4  17      326.81      268.56     64.32 o
  10   4  17      170.08      173.96     77.24 o
  12   4  17        0.90      -72.47    165.73 o
 -19   5  17      387.28      343.89    120.74 o
 -17   5  17      321.26      224.84    112.13 o
 -15   5  17      175.50       30.04     85.26 o
 -13   5  17      587.78      608.55     80.20 o
 -11   5  17      376.44      373.94     48.71 o
  -9   5  17       27.75       37.01     36.71 o
  -7   5  17        4.50      -55.72     55.72 o
  -5   5  17       79.12      119.59     52.76 o
  -3   5  17      192.44      214.35     87.65 o
  -1   5  17       15.20       39.74     38.83 o
   1   5  17      270.48      195.05     46.04 o
   3   5  17       36.32       -3.73     97.97 o
   5   5  17        0.09       46.32    102.16 o
   7   5  17        4.19      -95.19     95.19 o
 -34   0  18        2.34      115.96     80.44 o
 -32   0  18        2.25       88.31     78.26 o
 -30   0  18     2148.11     2422.96    131.80 o
 -28   0  18      997.84      864.78     96.35 o
 -26   0  18      236.82      266.54     73.15 o
 -24   0  18       21.15      -13.98     62.14 o
 -22   0  18     1394.59     1144.96     90.15 o
 -20   0  18       44.91      -24.51     57.32 o
 -18   0  18    13914.40    11488.59    260.17 o
 -16   0  18      347.87      401.19    127.93 o
 -14   0  18     2816.30     2394.63    195.10 o
 -12   0  18       39.40       13.96     36.58 o
 -10   0  18      198.88      168.36     53.21 o
  -8   0  18      865.58      805.84     60.89 o
  -6   0  18     1509.86     1388.04     70.64 o
  -4   0  18     1007.36     1102.15     68.08 o
  -2   0  18      184.98       97.94     57.20 o
   0   0  18      875.27     1121.57    116.37 o
   2   0  18     1261.03     1370.09     97.23 o
   4   0  18      184.89      254.97     67.97 o
   6   0  18      934.82     1027.97    179.81 o
   8   0  18       43.80       62.56     64.46 o
  10   0  18       59.77      261.39    147.12 o
  12   0  18     3553.81     3262.08    240.86 o
  14   0  18       52.64     -139.15    139.15 o
  16   0  18      813.63      740.69    187.47 o
  18   0  18       17.43      141.57    171.28 o
  20   0  18       10.93      -71.03    166.69 o
 -33   1  18       13.87      120.49     81.88 o
 -31   1  18      356.76      437.37     65.73 o
 -29   1  18        1.86       48.78     50.86 o
 -27   1  18      253.96      211.56     53.18 o
 -25   1  18       44.85      101.16     46.56 o
 -23   1  18      324.73      369.04     56.85 o
 -21   1  18       79.46      125.79     45.51 o
 -19   1  18      661.61      694.93     52.06 o
 -17   1  18      402.14      330.57     49.75 o
 -15   1  18        8.43        8.21     31.43 o
 -13   1  18       14.38       14.78     29.92 o
 -11   1  18     1424.41     1355.80     57.33 o
  -9   1  18     4281.88     3873.06     96.80 o
  -7   1  18     2630.53     2304.35     67.08 o
  -5   1  18      337.88      278.46     42.20 o
  -3   1  18      114.62       46.56     36.30 o
  -1   1  18      549.36      552.47     50.56 o
   1   1  18     2438.40     2549.78     83.09 o
   3   1  18     1556.04     1680.11     66.11 o
   5   1  18      422.04      431.28     78.02 o
   7   1  18      139.72      187.00     60.15 o
   9   1  18      207.65      240.98     62.64 o
  11   1  18       20.79       16.68     57.07 o
  13   1  18       72.96       -6.83     61.46 o
  15   1  18       48.85       -9.61     61.43 o
  17   1  18       14.65      -64.57     64.57 o
  19   1  18       60.43      152.02    112.87 o
 -32   2  18        1.12       -9.60    101.50 o
 -30   2  18     1933.19     1878.47    108.38 o
 -28   2  18      424.65      351.62     89.54 o
 -26   2  18       69.37       50.79     53.36 o
 -24   2  18       82.80       43.72     51.50 o
 -22   2  18       18.51       35.82     43.02 o
 -20   2  18       16.36       -3.14     39.04 o
 -18   2  18      498.55      589.37     55.88 o
 -16   2  18      101.83       78.80     51.66 o
 -14   2  18     4557.97     4060.43    112.75 o
 -12   2  18       31.32       -1.62     38.67 o
 -10   2  18      328.60      216.42     43.90 o
  -8   2  18      423.95      320.20     52.81 o
  -6   2  18        0.00       27.02     34.08 o
  -4   2  18        1.56       17.92     34.34 o
  -2   2  18      353.20      307.84     53.00 o
   0   2  18      124.50      107.30     55.65 o
   2   2  18     4367.76     3784.39    124.27 o
   4   2  18       78.92       54.03     33.20 o
   6   2  18      567.08      698.76     54.67 o
   8   2  18       68.63       91.75     62.03 o
  10   2  18      162.34      187.02     54.13 o
  12   2  18      181.48      315.95    152.56 o
  14   2  18       17.54      107.24     81.41 o
  16   2  18       90.10       35.27     76.69 o
  18   2  18      258.31      505.87    208.49 o
 -29   3  18        2.67       56.49     68.17 o
 -27   3  18      111.02      120.52     57.38 o
 -25   3  18       13.97       24.16     93.80 o
 -23   3  18       75.58      105.12     50.28 o
 -21   3  18      596.89      579.36     68.97 o
 -19   3  18     2772.14     2769.73    168.14 o
 -17   3  18        3.89        1.03     41.00 o
 -15   3  18       55.62       75.50     42.43 o
 -13   3  18      188.94      233.94    112.37 o
 -11   3  18      324.31      327.03     62.33 o
  -9   3  18      249.43      258.62     63.97 o
  -7   3  18       23.52       -5.83     42.32 o
  -5   3  18      151.30      176.92     76.80 o
  -3   3  18      584.15      651.93    137.19 o
  -1   3  18       45.07       65.65     48.87 o
   1   3  18        4.21      -28.43     61.98 o
   3   3  18       73.56       41.30     50.42 o
   5   3  18        0.05        3.73     55.31 o
   7   3  18      118.81      111.73     51.23 o
   9   3  18      349.24      316.72    119.51 o
  11   3  18        7.70      -38.61     44.60 o
  13   3  18      544.56      562.42     81.21 o
 -26   4  18       52.35      -16.85    144.02 o
 -24   4  18      370.96      599.85    216.60 o
 -22   4  18      319.37      437.01     75.25 o
 -20   4  18       25.11       65.30     87.68 o
 -18   4  18      106.40      150.90     72.85 o
 -16   4  18       23.62      -21.87     47.91 o
 -14   4  18        0.00      -32.03     61.41 o
 -12   4  18       88.13       33.86     77.62 o
 -10   4  18      316.87      281.90     61.85 o
  -8   4  18     1165.73      982.73    103.41 o
  -6   4  18      218.78      153.14     55.03 o
  -4   4  18        5.19        2.78     35.86 o
  -2   4  18      103.97       20.15     38.92 o
   0   4  18       84.56      131.89     40.68 o
   2   4  18      159.45      151.77     67.87 o
   4   4  18       10.41      -36.73     36.73 o
   6   4  18      204.31      115.52     47.05 o
   8   4  18        3.81      -20.19     44.46 o
  10   4  18      107.53     -118.05    135.41 o
  12   4  18        0.66     -151.95    161.14 o
 -19   5  18        0.10       19.07    173.70 o
 -17   5  18       64.32       -5.71     84.46 o
 -15   5  18      174.90      200.28    104.99 o
 -13   5  18      335.99      226.48    229.26 o
 -11   5  18        1.67       13.55     37.69 o
  -9   5  18       36.64       57.24     66.77 o
  -7   5  18       51.41      106.95     43.10 o
  -5   5  18       51.30       64.12     42.05 o
  -3   5  18      797.71      642.80     61.36 o
  -1   5  18       95.07       51.07     50.50 o
   1   5  18       46.85      -30.68     90.72 o
   3   5  18        6.75      -36.94     96.98 o
   5   5  18      477.64      392.47    138.79 o
 -33   1  19       22.05      105.07     57.03 o
 -31   1  19       22.84       37.60     52.67 o
 -29   1  19      121.98       69.63     50.09 o
 -27   1  19        0.01      -46.10     46.10 o
 -25   1  19     1482.19     1531.60     83.46 o
 -23   1  19      871.94      701.34     66.47 o
 -21   1  19      932.14      890.11    101.84 o
 -19   1  19     1742.97     1656.20    140.61 o
 -17   1  19       45.86        3.10     32.77 o
 -15   1  19       13.25       52.43     31.14 o
 -13   1  19     1745.95     1505.99     64.81 o
 -11   1  19      156.67      110.68     33.88 o
  -9   1  19    22544.34    20005.20    238.02 o
  -7   1  19     2887.16     2541.95     83.88 o
  -5   1  19       84.20       28.17     35.47 o
  -3   1  19        0.03      -32.14     32.14 o
  -1   1  19     2852.76     2710.94     85.15 o
   1   1  19     1764.21     1948.25    111.21 o
   3   1  19     3511.85     3047.84    114.80 o
   5   1  19      147.36       94.75     57.45 o
   7   1  19      923.59      964.62     81.27 o
   9   1  19      462.08      440.37     74.03 o
  11   1  19      104.23       87.09     64.40 o
  13   1  19        0.06       38.23    119.51 o
  15   1  19        5.53      -28.49     63.94 o
  17   1  19      499.65      654.54    172.97 o
 -30   2  19        2.87       32.09     97.82 o
 -28   2  19      443.69      375.39     69.92 o
 -26   2  19      105.16      148.24     62.98 o
 -24   2  19      191.26      127.38     60.14 o
 -22   2  19        2.88       -3.28     41.28 o
 -20   2  19      849.95      815.98     64.34 o
 -18   2  19       74.29       35.11     40.00 o
 -16   2  19        3.98       -0.68     35.21 o
 -14   2  19      598.04      540.47     47.88 o
 -12   2  19     1204.94     1082.22     58.14 o
 -10   2  19      328.65      282.15     47.78 o
  -8   2  19     1429.47     1558.11    111.35 o
  -6   2  19      232.67      210.45     45.93 o
  -4   2  19       16.29        4.62     49.97 o
  -2   2  19       78.31       27.04     38.37 o
   0   2  19      481.44      426.79     53.84 o
   2   2  19     1171.39     1039.43     66.02 o
   4   2  19      142.46      177.16     37.71 o
   6   2  19     1206.15     1220.21     70.98 o
   8   2  19     1452.86     1697.78    147.78 o
  10   2  19       13.35       94.74    126.31 o
  12   2  19      155.14      162.47     77.24 o
  14   2  19       71.84       96.12     73.16 o
  16   2  19       15.02      -18.36    181.19 o
 -29   3  19       74.82      125.22    107.52 o
 -27   3  19        2.25      -75.51     75.51 o
 -25   3  19      986.33     1197.58     94.86 o
 -23   3  19       41.59       15.17     54.99 o
 -21   3  19        1.23       54.83     45.83 o
 -19   3  19     1992.81     1936.27    170.55 o
 -17   3  19      393.90      482.84     82.08 o
 -15   3  19       16.25       31.66     46.43 o
 -13   3  19      802.45      764.55     80.09 o
 -11   3  19       43.75       74.20     49.27 o
  -9   3  19      512.06      417.12     65.85 o
  -7   3  19       57.06       19.19     45.11 o
  -5   3  19        0.44      -15.05     45.36 o
  -3   3  19      513.65      624.29     94.46 o
  -1   3  19       62.58       12.35     48.85 o
   1   3  19        8.20        1.12     86.76 o
   3   3  19       39.96       61.31     39.02 o
   5   3  19       37.02       49.89     72.66 o
   7   3  19      117.18       55.62     55.76 o
   9   3  19      206.07      151.66     87.81 o
  11   3  19      314.71      210.01     81.53 o
  13   3  19        5.24       36.72     96.87 o
 -24   4  19       54.88      121.37     87.77 o
 -22   4  19       37.90       62.29     88.98 o
 -20   4  19      261.93      233.87     72.61 o
 -18   4  19      125.10      120.16     58.50 o
 -16   4  19        1.63      -42.07     80.64 o
 -14   4  19       54.87       95.20    106.42 o
 -12   4  19      273.69      233.33     63.86 o
 -10   4  19      138.20      132.18     55.87 o
  -8   4  19      477.67      370.26    124.34 o
  -6   4  19       76.71       63.95     53.89 o
  -4   4  19       11.90       48.93     38.92 o
  -2   4  19       59.65       56.74    125.70 o
   0   4  19      347.29      373.19     83.78 o
   2   4  19        2.27       44.80     95.56 o
   4   4  19        5.21       10.09     42.69 o
   6   4  19       66.28       67.09     47.21 o
   8   4  19       22.39        8.74    108.44 o
  10   4  19      296.51      298.12    264.05 o
 -17   5  19        1.91       73.94    111.01 o
 -15   5  19        1.65        9.60    115.84 o
 -13   5  19      142.61      269.41    109.73 o
 -11   5  19       79.39      -62.33     78.71 o
  -9   5  19        8.67       63.73     95.95 o
  -7   5  19      393.04      480.01    278.18 o
  -5   5  19       21.11      -39.81    106.13 o
  -3   5  19      573.42      684.57    227.81 o
  -1   5  19       22.13       82.07    172.37 o
   1   5  19       57.11      -81.59     94.20 o
   3   5  19      203.41      301.94    118.11 o
 -32   0  20       98.57      139.17     82.92 o
 -30   0  20       49.19       37.88     76.50 o
 -28   0  20       72.98      176.83     76.30 o
 -26   0  20      272.04      292.01     73.56 o
 -24   0  20      597.78      549.04     80.50 o
 -22   0  20     1237.77      835.48     96.37 o
 -20   0  20      485.66      485.07     81.45 o
 -18   0  20      609.18      585.71     80.93 o
 -16   0  20     1867.85     1703.17    106.52 o
 -14   0  20     4636.83     4179.54    147.95 o
 -12   0  20      558.02      435.50     70.12 o
 -10   0  20      624.54      750.41     80.39 o
  -8   0  20      123.68       23.41     38.10 o
  -6   0  20     4296.83     4067.05    197.53 o
  -4   0  20    40741.36    38777.07   1095.39 o
  -2   0  20     9647.49     8383.42    215.51 o
   0   0  20      214.28      160.54     66.39 o
   2   0  20     1484.79     1646.18    120.21 o
   4   0  20      818.34     1029.82    144.77 o
   6   0  20       15.47     -136.25    136.25 o
   8   0  20      459.23      585.35    166.21 o
  10   0  20      536.35      764.12    174.91 o
  12   0  20       18.65      -26.09    153.89 o
  14   0  20      758.73      682.95    191.33 o
  16   0  20       10.71      276.37    178.05 o
 -31   1  20      332.86      455.95    100.92 o
 -29   1  20        5.63       38.53     52.71 o
 -27   1  20       68.45       91.77     52.51 o
 -25   1  20       16.52       36.23     47.43 o
 -23   1  20       91.90      114.31     50.57 o
 -21   1  20        0.44       -8.24     51.66 o
 -19   1  20      189.25      248.59     57.46 o
 -17   1  20      578.49      529.73     48.69 o
 -15   1  20      217.37      181.60     41.56 o
 -13   1  20     3205.52     2575.70     75.93 o
 -11   1  20      121.09      110.15     32.23 o
  -9   1  20      314.81      331.45     47.77 o
  -7   1  20      335.66      320.51     47.35 o
  -5   1  20       17.57        3.74     33.71 o
  -3   1  20       47.36       73.97     38.90 o
  -1   1  20      208.04      320.67     45.88 o
   1   1  20       34.87       64.88     58.45 o
   3   1  20      256.13      146.47     60.38 o
   5   1  20      579.77      654.34    101.26 o
   7   1  20      724.68      599.31     94.29 o
   9   1  20       37.11      169.46     65.73 o
  11   1  20       55.59       24.78     81.73 o
  13   1  20       20.59       68.54     68.00 o
  15   1  20       75.80      165.82    115.27 o
  17   1  20      233.93      313.13    118.85 o
 -30   2  20        0.02       24.07     58.22 o
 -28   2  20      165.90      168.48     74.30 o
 -26   2  20       90.76      200.63     78.84 o
 -24   2  20      164.70      247.34     80.34 o
 -22   2  20       43.06      -19.72     40.72 o
 -20   2  20      555.76      631.37     63.02 o
 -18   2  20      104.57      127.49     62.10 o
 -16   2  20      370.95      383.40     50.83 o
 -14   2  20     3885.72     3611.09    143.69 o
 -12   2  20     1799.73     1525.97     89.28 o
 -10   2  20       86.18      126.91     63.50 o
  -8   2  20      962.98     1050.34     67.92 o
  -6   2  20      186.12      132.04     45.94 o
  -4   2  20     3000.07     2559.95     96.26 o
  -2   2  20      372.51      326.22     53.56 o
   0   2  20      636.24      678.35     62.30 o
   2   2  20      741.74      630.71     56.32 o
   4   2  20     1057.48     1172.00     71.14 o
   6   2  20     1807.21     1852.75    191.82 o
   8   2  20     1405.34     1484.66    157.16 o
  10   2  20       23.95      119.83     66.46 o
  12   2  20        7.37      -26.04     67.78 o
  14   2  20        9.25       42.33     79.60 o
 -27   3  20      169.74      146.56     84.12 o
 -25   3  20      699.09      830.22     84.69 o
 -23   3  20       80.66      160.02     56.87 o
 -21   3  20        8.62       31.05     48.11 o
 -19   3  20      798.52      737.03     93.03 o
 -17   3  20      565.82      539.34     79.60 o
 -15   3  20      857.87      946.38    165.28 o
 -13   3  20       81.53      111.79     54.27 o
 -11   3  20       83.98       33.48     50.00 o
  -9   3  20      154.40      193.76     67.54 o
  -7   3  20     1705.77     1590.62    103.73 o
  -5   3  20       16.40       27.96     48.98 o
  -3   3  20     1607.27     1434.96    101.57 o
  -1   3  20       90.41       55.62     76.20 o
   1   3  20       37.33        3.30     37.74 o
   3   3  20        0.01       36.76     79.29 o
   5   3  20       67.62      150.08     79.51 o
   7   3  20       96.27       88.96     91.34 o
   9   3  20       11.91      -12.01    117.97 o
  11   3  20      122.48      145.43    101.22 o
 -24   4  20        2.27       75.99     73.79 o
 -22   4  20      173.16      182.42    100.15 o
 -20   4  20      530.27      694.20    131.85 o
 -18   4  20      219.90      151.86     74.63 o
 -16   4  20      147.39      127.52     62.28 o
 -14   4  20        0.13        1.29     64.42 o
 -12   4  20       88.69       40.60     64.01 o
 -10   4  20      105.32        6.06     54.80 o
  -8   4  20      335.97      378.43     70.77 o
  -6   4  20       93.52      100.74     57.41 o
  -4   4  20       40.92      -23.89     38.90 o
  -2   4  20      380.05      467.75     59.86 o
   0   4  20       48.79        7.12     55.53 o
   2   4  20       34.25       62.34     97.75 o
   4   4  20       36.67       93.31     49.65 o
   6   4  20       13.65     -115.52    242.31 o
   8   4  20        0.28     -147.85    147.85 o
 -15   5  20      245.04       -4.34    127.56 o
 -13   5  20       16.66       43.61    188.19 o
 -11   5  20        7.62       84.15    135.53 o
  -9   5  20       65.75      -13.00    121.52 o
  -7   5  20      165.37      430.35    203.53 o
  -5   5  20      103.72      226.40    132.99 o
  -3   5  20      342.02      358.54    235.46 o
  -1   5  20       73.34        6.75     97.44 o
 -31   1  21        0.13      138.81     54.53 o
 -29   1  21        0.83       16.06     51.06 o
 -27   1  21      258.70      203.18     57.20 o
 -25   1  21      718.46      686.53     69.49 o
 -23   1  21      795.92      833.27     71.36 o
 -21   1  21       22.40      168.07     68.32 o
 -19   1  21       15.34      -22.93     40.59 o
 -17   1  21     1899.39     1653.32     77.09 o
 -15   1  21      854.67      890.24     67.81 o
 -13   1  21     2404.46     2223.89     73.28 o
 -11   1  21      221.65      225.17     45.66 o
  -9   1  21     1715.71     1889.08     79.47 o
  -7   1  21      578.51      547.55     54.12 o
  -5   1  21      539.38      669.88     61.53 o
  -3   1  21     1488.06     1605.23     73.86 o
  -1   1  21     1368.42     1317.16    125.94 o
   1   1  21     4706.76     4772.17    136.12 o
   3   1  21      759.21      650.78     75.38 o
   5   1  21      267.31      304.45     66.89 o
   7   1  21     2709.64     2879.97    142.25 o
   9   1  21       93.05       43.99     62.71 o
  11   1  21       87.62      166.37     72.35 o
  13   1  21        1.79       73.77    114.03 o
  15   1  21       88.58       72.07    113.95 o
 -30   2  21       61.61      179.37     63.12 o
 -28   2  21       41.06      136.55     68.47 o
 -26   2  21       65.89       92.61     60.65 o
 -24   2  21       47.03      -39.19    132.64 o
 -22   2  21       25.85       83.94     54.17 o
 -20   2  21      154.16      249.28     50.20 o
 -18   2  21      303.49      341.60     51.51 o
 -16   2  21        1.46       17.11     35.54 o
 -14   2  21      747.54      776.96     99.63 o
 -12   2  21      547.37      548.71     78.23 o
 -10   2  21      122.25      146.54     45.86 o
  -8   2  21      584.17      517.60     87.54 o
  -6   2  21       77.40       39.84     41.36 o
  -4   2  21      929.86     1042.70     73.85 o
  -2   2  21      112.95      111.90     80.51 o
   0   2  21        0.16       51.94     82.64 o
   2   2  21       73.64      136.00     57.71 o
   4   2  21     1328.63     1203.59    113.82 o
   6   2  21     1030.66     1070.39    181.56 o
   8   2  21      363.27      390.03    110.15 o
  10   2  21        9.19       79.25     78.91 o
  12   2  21       19.39       39.02    142.65 o
  14   2  21       13.29       68.13    195.44 o
 -27   3  21       48.79      165.49    111.95 o
 -25   3  21      175.02      246.38     65.06 o
 -23   3  21      271.15      483.03     92.02 o
 -21   3  21        3.52       63.46     47.17 o
 -19   3  21       38.32      136.75     64.43 o
 -17   3  21        1.62       -5.63     50.82 o
 -15   3  21      139.58      197.77     69.26 o
 -13   3  21      970.30      984.72     91.72 o
 -11   3  21        2.18       26.77     50.40 o
  -9   3  21        0.16       22.87     49.56 o
  -7   3  21     1126.06     1004.85    134.58 o
  -5   3  21      861.50      797.04    152.53 o
  -3   3  21       95.38       28.89     52.31 o
  -1   3  21       84.96       84.48    147.69 o
   1   3  21      540.94      660.31     67.68 o
   3   3  21      146.14      175.03     70.07 o
   5   3  21        8.55        8.07     62.22 o
   7   3  21        5.95       70.19    162.25 o
   9   3  21      340.51      332.42    113.06 o
  11   3  21     1428.84     1114.42    171.52 o
 -22   4  21        1.02       37.83     90.33 o
 -20   4  21      639.21      847.17    198.94 o
 -18   4  21       67.21      140.19    109.88 o
 -16   4  21      218.71      309.46    102.26 o
 -14   4  21       44.82       90.37     57.77 o
 -12   4  21       30.04       92.46     60.32 o
 -10   4  21      198.98      245.01    185.47 o
  -8   4  21       56.04      106.71     58.92 o
  -6   4  21       13.52        9.38     55.76 o
  -4   4  21       29.41       93.88     44.75 o
  -2   4  21      981.14     1164.93    122.08 o
   0   4  21       73.96      135.30     92.53 o
   2   4  21      268.32      290.76    171.24 o
   4   4  21       17.74      -77.73     92.20 o
   6   4  21      239.44       -2.61    166.93 o
 -11   5  21       56.32       43.89    223.58 o
  -9   5  21       51.26      135.29    263.81 o
  -7   5  21      538.22      827.72    202.20 o
  -5   5  21      147.09      330.56    320.82 o
 -30   0  22      428.26      624.74    108.13 o
 -28   0  22       42.61      180.10     79.93 o
 -26   0  22      795.19      836.32    128.01 o
 -24   0  22       41.69       47.24    102.66 o
 -22   0  22      904.60      829.55     99.24 o
 -20   0  22     1573.17     1446.02    112.92 o
 -18   0  22     2193.80     1871.84    160.45 o
 -16   0  22       86.63       79.26     63.58 o
 -14   0  22      881.21     1038.34     93.86 o
 -12   0  22      379.03      449.17     73.66 o
 -10   0  22     1294.12     1089.53     88.82 o
  -8   0  22        2.51      -58.85    112.77 o
  -6   0  22       56.46       34.31    269.97 o
  -4   0  22     1271.45     1210.52    243.39 o
  -2   0  22        0.04      -55.53    112.01 o
   0   0  22      111.35      187.47    122.67 o
   2   0  22      946.32     1277.09    180.58 o
   4   0  22      193.86      143.76    236.51 o
   6   0  22      202.97      129.97    157.03 o
   8   0  22      349.45      263.81    170.07 o
  10   0  22      703.47      667.73    191.82 o
  12   0  22     2996.39     2667.79    258.01 o
  14   0  22       99.79      173.46    179.98 o
 -31   1  22      190.84      305.46     66.71 o
 -29   1  22       28.95       22.44     54.66 o
 -27   1  22       25.82       13.20     50.60 o
 -25   1  22       13.79       -8.34     46.98 o
 -23   1  22       17.93       65.89     48.21 o
 -21   1  22      141.81      325.73     74.94 o
 -19   1  22       65.57       95.55     67.34 o
 -17   1  22       17.72       54.06     60.88 o
 -15   1  22       80.41       83.56     41.35 o
 -13   1  22       60.62        8.02     37.24 o
 -11   1  22      131.51      174.02     44.43 o
  -9   1  22      222.16      333.99     51.34 o
  -7   1  22       34.11       63.51     41.69 o
  -5   1  22      114.89      122.17     52.01 o
  -3   1  22      272.90      315.21     62.34 o
  -1   1  22      225.68      316.32     66.30 o
   1   1  22     4617.90     4551.17    136.17 o
   3   1  22      536.56      493.79     87.28 o
   5   1  22      237.82      156.51     71.10 o
   7   1  22       13.08       79.56     83.57 o
   9   1  22      137.35      182.30     71.53 o
  11   1  22        0.00      -80.32    113.68 o
  13   1  22       31.16      219.34    156.91 o
 -28   2  22       46.87       57.91     80.74 o
 -26   2  22       29.43       67.24     78.49 o
 -24   2  22       94.67      198.87     62.12 o
 -22   2  22      283.43      348.50    104.47 o
 -20   2  22      557.92      481.18     57.50 o
 -18   2  22      609.09      562.65     57.92 o
 -16   2  22       47.17       24.98     45.60 o
 -14   2  22      332.17      394.85     49.25 o
 -12   2  22      512.13      546.77     61.38 o
 -10   2  22      490.97      585.58    123.88 o
  -8   2  22     3548.02     3160.70    105.91 o
  -6   2  22       51.98       80.30     46.04 o
  -4   2  22      115.60       75.80     46.71 o
  -2   2  22        8.23        3.37     46.65 o
   0   2  22      327.22      501.10    116.05 o
   2   2  22     1437.01     1255.60    211.63 o
   4   2  22       13.35       54.70     60.78 o
   6   2  22      364.82      554.64    301.73 o
   8   2  22       60.13      139.18    132.55 o
  10   2  22      165.34      360.95    116.56 o
  12   2  22       28.79      264.05    212.83 o
 -25   3  22        2.85       70.47     80.62 o
 -23   3  22        0.04       26.62     91.43 o
 -21   3  22      165.45      260.35    166.76 o
 -19   3  22       56.99      -19.97     52.17 o
 -17   3  22        1.13       77.64     59.08 o
 -15   3  22        9.22      -26.02     51.74 o
 -13   3  22      181.74      147.87     59.20 o
 -11   3  22       36.68       54.29     53.52 o
  -9   3  22      278.34      397.15     71.31 o
  -7   3  22      220.60      154.29     66.60 o
  -5   3  22       49.02      107.03    180.96 o
  -3   3  22       41.63      174.54     73.26 o
  -1   3  22       62.32       -2.12    140.80 o
   1   3  22      733.73      771.94    110.04 o
   3   3  22      212.54      411.59    108.68 o
   5   3  22       31.57       73.17    125.15 o
   7   3  22       69.41       68.13     93.01 o
   9   3  22      506.14      599.36    142.05 o
 -20   4  22      596.31      646.19    240.74 o
 -18   4  22      596.14      603.06    139.41 o
 -16   4  22      172.79      213.88     70.50 o
 -14   4  22      264.60      369.85     86.72 o
 -12   4  22       56.70       31.10     62.12 o
 -10   4  22       18.14      -21.40     56.75 o
  -8   4  22      718.39      682.23    138.94 o
  -6   4  22       48.34       31.76     57.72 o
  -4   4  22      435.90      481.09     86.41 o
  -2   4  22      705.69      830.79    193.32 o
   0   4  22        5.11      277.94    216.12 o
   2   4  22     1002.03      884.70    239.77 o
   4   4  22       27.78      -12.67    105.01 o
 -29   1  23        0.01      110.29     55.37 o
 -27   1  23       21.22       81.21     54.51 o
 -25   1  23        8.21      -42.40     52.51 o
 -23   1  23        1.63       -3.40     48.48 o
 -21   1  23      328.54      375.52     72.29 o
 -19   1  23      252.91      325.78     78.07 o
 -17   1  23       75.65      119.73     47.52 o
 -15   1  23      695.58      757.46     95.47 o
 -13   1  23      278.26      239.93     59.70 o
 -11   1  23      340.03      346.02     52.29 o
  -9   1  23     2089.65     1911.04     82.84 o
  -7   1  23       59.36       36.77     41.43 o
  -5   1  23      105.08      136.48     77.84 o
  -3   1  23       22.58      200.31     56.98 o
  -1   1  23       90.23      120.50     61.26 o
   1   1  23     2226.33     2173.33    111.70 o
   3   1  23      224.43      287.29     68.33 o
   5   1  23        2.84       10.00     57.53 o
   7   1  23      177.71      354.35    109.28 o
   9   1  23       14.09      -50.61    113.99 o
  11   1  23       99.27      172.34    121.14 o
 -28   2  23       34.48       40.48     63.03 o
 -26   2  23        6.00       -8.35     58.79 o
 -24   2  23        0.14       69.76     61.01 o
 -22   2  23      380.93      556.31     96.94 o
 -20   2  23       79.84       34.89     49.64 o
 -18   2  23      119.64      162.08     64.75 o
 -16   2  23        0.12       16.53     47.79 o
 -14   2  23      107.89       92.92     52.19 o
 -12   2  23      889.06      688.99     99.00 o
 -10   2  23      187.94      299.35     53.10 o
  -8   2  23        9.82       45.04     43.65 o
  -6   2  23      243.08      228.47     54.82 o
  -4   2  23      313.66      367.85    132.57 o
  -2   2  23      124.78       94.34     67.96 o
   0   2  23      108.57      145.12    129.01 o
   2   2  23       11.89       93.81     97.18 o
   4   2  23      224.17      309.64    211.63 o
   6   2  23     1707.51     1743.91    216.08 o
   8   2  23       79.21      651.56    160.06 o
  10   2  23        0.91      332.90    202.20 o
 -25   3  23      803.70     1058.19    112.23 o
 -23   3  23        8.32       26.34     92.47 o
 -21   3  23       31.71       40.59     86.50 o
 -19   3  23       26.21       46.49     61.18 o
 -17   3  23       50.46       64.28     69.35 o
 -15   3  23      301.19      223.20    105.57 o
 -13   3  23      562.37      501.43     81.61 o
 -11   3  23      420.79      509.16    185.49 o
  -9   3  23        0.02        4.34     53.65 o
  -7   3  23      117.65      206.01     67.33 o
  -5   3  23       65.59       57.65    117.73 o
  -3   3  23     1065.02     1249.98    118.22 o
  -1   3  23       25.73        2.60    158.20 o
   1   3  23     1027.86     1045.78     99.60 o
   3   3  23      159.50      293.04    175.71 o
   5   3  23      108.54      518.74    451.15 o
   7   3  23      210.51       97.60    105.33 o
 -18   4  23      424.42      404.73    163.91 o
 -16   4  23        0.66       28.16    211.38 o
 -14   4  23       17.55       37.23    135.77 o
 -12   4  23       88.89      538.97    398.61 o
 -10   4  23       14.84       84.27     78.93 o
  -8   4  23       35.46       82.06     64.08 o
  -6   4  23       10.82      128.78    145.31 o
  -4   4  23       76.41      138.87    299.44 o
  -2   4  23       52.95       58.77     94.31 o
   0   4  23     1356.74     1417.54    210.06 o
   2   4  23     1013.75     1046.07    259.94 o
 -30   0  24       12.02       93.07     77.82 o
 -28   0  24      208.61      173.61    138.22 o
 -26   0  24     1009.66     1225.19    109.16 o
 -24   0  24        0.76      162.17    122.55 o
 -22   0  24      135.15       87.09     64.39 o
 -20   0  24       69.94       80.05     70.21 o
 -18   0  24       36.20       -6.25    233.24 o
 -16   0  24        9.26      248.36     66.21 o
 -14   0  24       23.30        3.48     55.35 o
 -12   0  24      514.30      454.49    132.92 o
 -10   0  24     1232.96     1228.15    402.84 o
  -8   0  24      305.79      474.07    137.55 o
  -6   0  24       42.55      -18.94    223.70 o
  -4   0  24     2561.18     2464.63    193.08 o
  -2   0  24      481.46      538.48    141.57 o
   0   0  24       39.35      169.36    127.62 o
   2   0  24      551.18      828.24    156.58 o
   4   0  24       66.47      -64.58    134.80 o
   6   0  24        0.47     -162.10    162.10 o
   8   0  24       21.42      354.88    189.40 o
  10   0  24      419.21      208.49    186.74 o
 -29   1  24       70.16      136.04     59.11 o
 -27   1  24       29.51       48.37     53.61 o
 -25   1  24      591.11      692.98     74.79 o
 -23   1  24       56.33      160.20     56.10 o
 -21   1  24      291.75      346.82     69.25 o
 -19   1  24        0.65      138.30     70.51 o
 -17   1  24        4.82      108.30     65.76 o
 -15   1  24      113.35      144.88     81.59 o
 -13   1  24        0.46      -18.02     53.16 o
 -11   1  24        2.80      122.72     53.72 o
  -9   1  24        6.77       82.39     51.24 o
  -7   1  24      209.59      220.08     62.90 o
  -5   1  24        1.27       37.54     57.34 o
  -3   1  24      389.69      383.20     74.47 o
  -1   1  24       59.50      143.62     63.35 o
   1   1  24        1.78       72.38     63.08 o
   3   1  24       75.49      135.51    116.73 o
   5   1  24        1.10      -81.53    181.39 o
   7   1  24       10.72       54.77    206.91 o
   9   1  24       33.98      111.25    119.21 o
  11   1  24        1.13      -57.76    115.79 o
 -26   2  24      160.45      139.44     64.94 o
 -24   2  24       55.82      122.12     79.47 o
 -22   2  24      289.65      398.90     71.05 o
 -20   2  24       15.01       31.87     80.86 o
 -18   2  24        3.99       43.39     96.37 o
 -16   2  24      308.67      372.57     55.43 o
 -14   2  24       12.98      115.35     88.99 o
 -12   2  24      125.91      148.75     53.29 o
 -10   2  24      213.77      224.96     93.39 o
  -8   2  24        6.46       20.18     70.24 o
  -6   2  24      255.34      266.09     96.80 o
  -4   2  24       38.23       29.05     47.56 o
  -2   2  24       81.06       98.39     81.98 o
   0   2  24       46.23      -26.05     70.62 o
   2   2  24       10.76       76.31     65.05 o
   4   2  24      548.51      758.14    130.82 o
   6   2  24     2583.84     2867.87    315.01 o
   8   2  24      999.67     2644.11    341.60 o
 -23   3  24      123.15      126.87     76.83 o
 -21   3  24       84.48      168.16     74.18 o
 -19   3  24      101.82       66.09     88.57 o
 -17   3  24        0.02       73.60     59.32 o
 -15   3  24      133.70       37.45     86.44 o
 -13   3  24      596.91      789.06    144.16 o
 -11   3  24       81.26      119.50     65.29 o
  -9   3  24      170.52      193.56     69.32 o
  -7   3  24      851.58      770.59     99.72 o
  -5   3  24       19.69       59.97     78.59 o
  -3   3  24      199.40      177.89    111.00 o
  -1   3  24        8.58       -5.07    102.03 o
   1   3  24      138.94      191.12    157.75 o
   3   3  24       18.41     1095.57    276.85 o
 -16   4  24       11.68      -69.61     81.53 o
 -14   4  24       28.22      111.20    173.46 o
 -12   4  24      148.62      239.84    117.28 o
 -10   4  24       87.53      242.81    161.98 o
  -8   4  24        2.14       29.70    108.83 o
  -6   4  24       17.49      156.39    270.09 o
  -4   4  24      322.04      166.05    469.88 o
  -2   4  24     1380.26     1567.48    437.50 o
 -27   1  25      595.05      681.03     85.35 o
 -25   1  25      422.46      583.44     73.29 o
 -23   1  25      283.54      235.57    107.17 o
 -21   1  25       13.29      110.65     47.99 o
 -19   1  25        1.31       43.86     95.63 o
 -17   1  25      861.18     1122.74    190.93 o
 -15   1  25        0.79      104.95     82.51 o
 -13   1  25      284.67      279.48     63.38 o
 -11   1  25        1.40       97.65     55.91 o
  -9   1  25       27.82      132.96     98.19 o
  -7   1  25      497.72      579.98    148.88 o
  -5   1  25     1009.21     1389.53    133.08 o
  -3   1  25      458.48      748.82    108.73 o
  -1   1  25       95.11      278.04     96.69 o
   1   1  25       25.78      148.38    139.12 o
   3   1  25      193.97      233.02    106.44 o
   5   1  25       35.25       45.53    152.80 o
   7   1  25      155.92      317.88    127.26 o
   9   1  25       82.73      136.92    121.65 o
 -26   2  25      420.22      584.47     85.33 o
 -24   2  25       40.97       78.11     63.13 o
 -22   2  25       50.03       77.33    114.74 o
 -20   2  25      645.20      846.65    105.98 o
 -18   2  25       29.86       45.47     73.99 o
 -16   2  25      807.86      866.05     87.98 o
 -14   2  25      517.41      630.67     86.62 o
 -12   2  25       43.33       70.19     48.91 o
 -10   2  25      129.54      290.04     69.61 o
  -8   2  25       67.95      148.70     93.65 o
  -6   2  25       67.40       78.56     53.49 o
  -4   2  25      535.89      730.51    203.90 o
  -2   2  25       39.42       82.23    127.74 o
   0   2  25        7.30      102.05    109.24 o
   2   2  25      158.64      464.63    251.85 o
   4   2  25        8.56       99.03    251.97 o
   6   2  25       76.02      724.37    368.90 o
 -21   3  25        1.01      -58.70     62.34 o
 -19   3  25       30.07       23.55     63.42 o
 -17   3  25        0.05       82.32     68.57 o
 -15   3  25        8.16      106.61    176.02 o
 -13   3  25      475.04      554.81     86.48 o
 -11   3  25        0.99        1.26     59.98 o
  -9   3  25       50.30       80.53     63.09 o
  -7   3  25      293.03      211.97    167.60 o
  -5   3  25      159.07      239.35    116.26 o
  -3   3  25      322.20      211.41    228.74 o
  -1   3  25        4.30       33.42    118.42 o
   1   3  25        8.35      200.83    362.86 o
   3   3  25     1154.94     4523.38    425.67 o
 -12   4  25        0.11      177.56    370.10 o
 -10   4  25      226.43      409.74    329.28 o
  -8   4  25       23.38      132.91    179.01 o
 -26   0  26       83.64      138.46     81.02 o
 -24   0  26      145.07      223.32    231.49 o
 -22   0  26       39.80       54.82    165.13 o
 -20   0  26        7.46      105.83     70.91 o
 -18   0  26      547.15      665.80    152.72 o
 -16   0  26       23.47      119.08    172.49 o
 -14   0  26       70.69      276.74    132.25 o
 -12   0  26      954.28     1372.80    274.68 o
 -10   0  26        0.94      208.21    126.33 o
  -8   0  26      754.09      808.25    196.77 o
  -6   0  26       43.82      193.68    140.84 o
  -4   0  26        1.96       43.86    134.56 o
  -2   0  26       67.97      439.30    146.86 o
   0   0  26      625.78      944.50    347.03 o
   2   0  26      845.51     1862.35    395.47 o
   4   0  26      507.03      528.82    200.27 o
   6   0  26      142.19      352.23    196.65 o
 -27   1  26       44.44      193.06    245.54 o
 -25   1  26       50.23      165.71     58.02 o
 -23   1  26       62.50      141.92     56.44 o
 -21   1  26     1334.87     1708.55    104.91 o
 -19   1  26        9.24      112.78     83.90 o
 -17   1  26      116.47      151.71     99.58 o
 -15   1  26        2.04       51.62     68.09 o
 -13   1  26        1.29      125.39     59.40 o
 -11   1  26        5.47      108.35     93.42 o
  -9   1  26      173.26      273.80    118.94 o
  -7   1  26       33.42      -48.14     88.99 o
  -5   1  26      122.89      248.14    101.95 o
  -3   1  26       35.96      178.11     98.85 o
  -1   1  26       36.92       -7.87    168.98 o
   1   1  26      521.46      888.31    128.35 o
   3   1  26        6.65      170.03    108.84 o
   5   1  26       59.59      385.78    115.04 o
   7   1  26       87.85      338.36    126.18 o
 -24   2  26      221.39      385.73     92.88 o
 -22   2  26      452.39      670.58    103.55 o
 -20   2  26      307.28      446.45     99.85 o
 -18   2  26        4.76        5.29     88.15 o
 -16   2  26        3.81       18.91     61.67 o
 -14   2  26      127.81      238.60     66.55 o
 -12   2  26      110.56      178.11    127.85 o
 -10   2  26       10.67      105.56     91.42 o
  -8   2  26     1347.60     1635.68    201.59 o
  -6   2  26      329.94      352.69    130.17 o
  -4   2  26       32.77       53.54     68.13 o
  -2   2  26      172.96      199.75    156.48 o
   0   2  26       23.16      147.60    165.81 o
   2   2  26       18.90      100.86    335.92 o
   4   2  26       52.69      846.02    254.87 o
 -19   3  26       20.31      107.36     98.84 o
 -17   3  26        0.34      -46.02     60.50 o
 -15   3  26        0.08       25.77     79.70 o
 -13   3  26       82.88      130.52     72.30 o
 -11   3  26      244.01      239.74    156.45 o
  -9   3  26      605.60      686.04    283.61 o
  -7   3  26      108.14       -6.67    125.36 o
  -5   3  26      417.07      379.50    131.54 o
  -3   3  26       78.28      250.61    417.45 o
  -1   3  26       33.86      859.31    271.78 o
 -25   1  27     2092.57     2626.08    206.11 o
 -23   1  27      110.25      283.49     60.77 o
 -21   1  27      423.78      793.36     93.95 o
 -19   1  27        0.25      113.59    112.87 o
 -17   1  27        5.48      117.14     98.83 o
 -15   1  27       58.48      326.85    109.28 o
 -13   1  27        5.22       86.24    107.15 o
 -11   1  27      347.32      682.82    141.36 o
  -9   1  27      628.52      744.13    148.53 o
  -7   1  27        5.28       49.80    138.92 o
  -5   1  27       21.53      235.21    103.48 o
  -3   1  27      862.48     1436.43    249.39 o
  -1   1  27      426.50      802.07    128.84 o
   1   1  27       98.69      267.62    240.79 o
   3   1  27        1.75      122.14    145.05 o
 -22   2  27       52.09       47.44     83.00 o
 -20   2  27      745.67      776.50    164.72 o
 -18   2  27      113.98      223.18    127.27 o
 -16   2  27       78.73      166.35     84.69 o
 -14   2  27       11.63        8.21    127.32 o
 -12   2  27       23.93      448.21    242.42 o
 -10   2  27       48.24      131.35     91.42 o
  -8   2  27      440.48      465.60     90.01 o
  -6   2  27        0.30      -20.48    165.09 o
  -4   2  27       18.65       86.78    133.06 o
  -2   2  27      295.66      381.11    116.02 o
   0   2  27      933.10      950.88    180.62 o
   2   2  27        4.91      816.31    257.04 o
 -15   3  27      632.53      835.78    168.14 o
 -13   3  27      178.13      426.00    137.82 o
 -11   3  27      346.59     1085.67    405.13 o
  -9   3  27      229.41     1023.34    388.22 o
  -7   3  27       43.04      176.91    194.23 o
  -5   3  27       46.36      921.88    329.28 o
 -24   0  28       54.69      356.03    254.34 o
 -22   0  28       34.29      255.71    170.17 o
 -20   0  28        5.82        3.64    436.06 o
 -18   0  28       76.45       60.58    297.63 o
 -16   0  28     3686.64     4076.92    249.09 o
 -14   0  28        4.85      241.68    145.69 o
 -12   0  28      138.54      238.33    288.69 o
 -10   0  28        2.10      113.01    200.27 o
  -8   0  28       77.46      207.90    177.80 o
  -6   0  28      176.75      256.78    351.74 o
  -4   0  28      995.94     1154.05    492.46 o
  -2   0  28      119.70      383.27    406.22 o
   0   0  28      149.10      570.29    301.13 o
   2   0  28      206.48      191.82    193.27 o
 -23   1  28      274.87      716.62    104.86 o
 -21   1  28      156.33      211.02    120.82 o
 -19   1  28      123.53      402.84    232.93 o
 -17   1  28       27.77      173.91     76.74 o
 -15   1  28      223.42      554.82    110.54 o
 -13   1  28      259.18      520.03    202.77 o
 -11   1  28       17.94      217.07    109.11 o
  -9   1  28        0.49      175.43    172.92 o
  -7   1  28      165.01      454.84    110.85 o
  -5   1  28        0.01      179.83    134.87 o
  -3   1  28      264.58      571.66    116.47 o
  -1   1  28       81.36      284.15    176.82 o
   1   1  28       11.51      123.53    224.43 o
 -20   2  28      309.75      640.04    122.62 o
 -18   2  28      367.66      595.16    120.07 o
 -16   2  28       30.55       85.53     64.72 o
 -14   2  28       10.14      122.47    194.00 o
 -12   2  28       90.76      145.79    213.79 o
 -10   2  28      113.59      482.35    181.55 o
  -8   2  28        1.83       99.63    176.48 o
  -6   2  28       88.75      170.46    250.16 o
  -4   2  28      400.93      604.33    269.42 o
  -2   2  28       30.49      397.89    448.38 o
 -19   1  29        7.16       80.06     76.75 o
 -17   1  29       20.76       95.62    111.64 o
 -15   1  29       22.09       17.41    124.08 o
 -13   1  29      217.09      554.88    191.71 o
 -11   1  29      732.11     1393.65    160.71 o
  -9   1  29        9.40       50.52    174.24 o
  -7   1  29       19.19      243.60    181.15 o
  -5   1  29      199.09      659.97    286.03 o
  -3   1  29      292.06      373.60    167.04 o
 -16   2  29       22.85       86.73    147.85 o
 -14   2  29       54.49      189.21     84.98 o
 -12   2  29       24.45      264.09    419.63 o
  -8   2  29      447.53      916.30    150.75 o
 -18   0  30      204.79      877.15    615.79 o
 -16   0  30      334.76      880.22    460.82 o
 -14   0  30       81.82      412.73    279.87 o
 -12   0  30       42.43      276.03    369.14 o
 -10   0  30      306.33      756.57    287.72 o
  -8   0  30        1.20      169.38    434.00 o
  -6   0  30        2.18      693.86    615.79 o
 -15   1  30       10.07      285.08    116.16 o
 -13   1  30       12.70      230.29    156.38 o
 -11   1  30      509.88     1014.37    270.35 o
  -9   1  30        0.78      357.47    178.32 o
  -7   1  30       89.50       68.10    126.71 o
 
